# Supplementary material for: Reactions of aluminium(i) with transition metal carbonyls: scope, mechanism and selectivity of CO homologation
Source: Chem Sci. 2021 Oct 25;12(44):14845–54. doi: 10.1039/d1sc04940b (PMC8597845; doi:10.1039/d1sc04940b)
Supplement: SC-012-D1SC04940B-s004 [file SC-012-D1SC04940B-s004.cif]

# Electronic Supplementary Material (ESI) for Chemical Science.
# This journal is © The Royal Society of Chemistry 2021

####################################################################### 
# 
# This file contains crystal structure data downloaded from the 
# Cambridge Structural Database (CSD) hosted by the Cambridge 
# Crystallographic Data Centre (CCDC).
# 
# Full information about CCDC data access policies and citation 
# guidelines are available at http://www.ccdc.cam.ac.uk/access/V1 
# 
# Audit and citation data items may have been added by the CCDC. 
# Please retain this information to preserve the provenance of 
# this file and to allow appropriate attribution of the data. 
# 
#######################################################################

data_2-Mn
_database_code_depnum_ccdc_archive 'CCDC 2095244'
loop_
_audit_author_name
_audit_author_address
'Richard Kong'
;Imperial College London
United Kingdom
;
_audit_update_record             
;
2021-07-08 deposited with the CCDC.	2021-10-25 downloaded from the CCDC.
;
_audit_creation_date             2019-02-15
_audit_creation_method           
;
Olex2 1.2
(compiled 2018.05.29 svn.r3508 for OlexSys, GUI svn.r5506)
;
_shelx_SHELXL_version_number     2016/6
_chemical_name_common            ?
_chemical_name_systematic        ?
_chemical_formula_moiety         'C68 H89 Al2 Mn N4 O4, C6 H14'
_chemical_formula_sum            'C74 H103 Al2 Mn N4 O4'
_chemical_formula_weight         1221.50
_chemical_melting_point          ?
_chemical_oxdiff_formula         'C74 H101 Al2 Mn N4 O4'
_chemical_oxdiff_usercomment     RK237
loop_
_atom_type_symbol
_atom_type_description
_atom_type_scat_dispersion_real
_atom_type_scat_dispersion_imag
_atom_type_scat_source
C C 0.0033 0.0016 'International Tables Vol C Tables 4.2.6.8 and 6.1.1.4'
H H 0.0000 0.0000 'International Tables Vol C Tables 4.2.6.8 and 6.1.1.4'
Al Al 0.0645 0.0514 'International Tables Vol C Tables 4.2.6.8 and 6.1.1.4'
Mn Mn 0.3368 0.7283 'International Tables Vol C Tables 4.2.6.8 and 6.1.1.4'
N N 0.0061 0.0033 'International Tables Vol C Tables 4.2.6.8 and 6.1.1.4'
O O 0.0106 0.0060 'International Tables Vol C Tables 4.2.6.8 and 6.1.1.4'

_shelx_space_group_comment       
;
The symmetry employed for this shelxl refinement is uniquely defined
by the following loop, which should always be used as a source of
symmetry information in preference to the above space-group names.
They are only intended as comments.
;
_space_group_crystal_system      monoclinic
_space_group_IT_number           14
_space_group_name_H-M_alt        'P 1 21/n 1'
_space_group_name_Hall           '-P 2yn'
loop_
_space_group_symop_operation_xyz
'x, y, z'
'-x+1/2, y+1/2, -z+1/2'
'-x, -y, -z'
'x-1/2, -y-1/2, z-1/2'

_cell_length_a                   12.8408(5)
_cell_length_b                   27.5925(9)
_cell_length_c                   19.8503(6)
_cell_angle_alpha                90
_cell_angle_beta                 92.256(3)
_cell_angle_gamma                90
_cell_volume                     7027.7(4)
_cell_formula_units_Z            4
_cell_measurement_reflns_used    5815
_cell_measurement_temperature    173.00(14)
_cell_measurement_theta_max      26.3320
_cell_measurement_theta_min      2.5040
_shelx_estimated_absorpt_T_max   0.952
_shelx_estimated_absorpt_T_min   0.895
_exptl_absorpt_coefficient_mu    0.262
_exptl_absorpt_correction_T_max  0.959
_exptl_absorpt_correction_T_min  0.918
_exptl_absorpt_correction_type   analytical
_exptl_absorpt_process_details   
;
CrysAlisPro 1.171.39.46 (Rigaku Oxford Diffraction, 2018)
Analytical numeric absorption correction using a multifaceted crystal
			model based on expressions derived by R.C. Clark & J.S. Reid.
(Clark, R. C. & Reid, J. S. (1995). Acta Cryst. A51, 887-897)
Empirical absorption correction using spherical harmonics,
 implemented in SCALE3 ABSPACK scaling algorithm.
;
_exptl_absorpt_special_details   ?
_exptl_crystal_colour            black
_exptl_crystal_colour_primary    black
_exptl_crystal_density_diffrn    1.154
_exptl_crystal_density_meas      ?
_exptl_crystal_density_method    ?
_exptl_crystal_description       block
_exptl_crystal_F_000             2632
loop_
_exptl_crystal_face_index_h
_exptl_crystal_face_index_k
_exptl_crystal_face_index_l
_exptl_crystal_face_perp_dist
15 9 -14 0.0983
16 -5 -13 0.1276
2 -38 3 0.2325
-16 -7 14 0.0820
2 32 16 0.0765
9 -24 16 0.2946
-3 -29 -18 0.1920
-9 26 -15 0.1059
4 24 20 0.1204
-4 0 27 0.1606
-2 32 -16 0.1018
2 13 -26 0.1115
6 -21 -22 0.1450

_exptl_crystal_size_max          0.434
_exptl_crystal_size_mid          0.284
_exptl_crystal_size_min          0.19
loop_
_exptl_oxdiff_crystal_face_indexfrac_h
_exptl_oxdiff_crystal_face_indexfrac_k
_exptl_oxdiff_crystal_face_indexfrac_l
_exptl_oxdiff_crystal_face_x
_exptl_oxdiff_crystal_face_y
_exptl_oxdiff_crystal_face_z
15.0000 9.0000 -14.0000 0.2301 0.9520 0.0061
16.0000 -5.0000 -13.0000 0.2128 0.9006 -0.3557
2.0000 -38.0000 3.0000 -0.0654 -0.1737 -0.9712
-16.0000 -7.0000 14.0000 -0.2552 -0.9809 0.0589
2.0000 32.0000 16.0000 0.6810 -0.1571 0.7298
9.0000 -24.0000 16.0000 0.6158 -0.1520 -0.7585
-3.0000 -29.0000 -18.0000 -0.7534 0.1809 -0.6370
-9.0000 26.0000 -15.0000 -0.5779 0.1374 0.8061
4.0000 24.0000 20.0000 0.8143 -0.2141 0.4949
-4.0000 -0.0000 27.0000 0.5690 -0.8007 0.0202
-2.0000 32.0000 -16.0000 -0.3135 0.4574 0.8444
2.0000 13.0000 -26.0000 -0.5411 0.7612 0.3297
6.0000 -21.0000 -22.0000 -0.4838 0.6588 -0.5764

_exptl_transmission_factor_max   ?
_exptl_transmission_factor_min   ?
_diffrn_reflns_av_R_equivalents  0.0309
_diffrn_reflns_av_unetI/netI     0.0670
_diffrn_reflns_Laue_measured_fraction_full 0.988
_diffrn_reflns_Laue_measured_fraction_max 0.801
_diffrn_reflns_limit_h_max       17
_diffrn_reflns_limit_h_min       -8
_diffrn_reflns_limit_k_max       21
_diffrn_reflns_limit_k_min       -35
_diffrn_reflns_limit_l_max       26
_diffrn_reflns_limit_l_min       -23
_diffrn_reflns_number            24295
_diffrn_reflns_point_group_measured_fraction_full 0.988
_diffrn_reflns_point_group_measured_fraction_max 0.801
_diffrn_reflns_theta_full        25.242
_diffrn_reflns_theta_max         28.352
_diffrn_reflns_theta_min         2.425
_diffrn_ambient_environment      N~2~
_diffrn_ambient_temperature      173.00(14)
_diffrn_detector                 'CCD plate'
_diffrn_detector_area_resol_mean 16.0382
_diffrn_detector_type            Eos
_diffrn_measured_fraction_theta_full 0.988
_diffrn_measured_fraction_theta_max 0.801
_diffrn_measurement_details      
;
List of Runs (angles in degrees, time in seconds):

  # Type    Start    End  Width  t~exp~   \w     \q     \k     \f   Frames
#--------------------------------------------------------------------------
  1  \w     -6.00  75.00   1.00   75.17    --   14.27  77.00 -60.00   81
  2  \w      0.00  80.00   1.00   75.17    --   14.27  57.00-150.00   80
;
_diffrn_measurement_device       'four-circle diffractometer'
_diffrn_measurement_device_type  'Xcalibur, Eos'
_diffrn_measurement_method       '\w scans'
_diffrn_orient_matrix_type       
'CrysAlisPro convention (1999,Acta A55,543-557)'
_diffrn_orient_matrix_UB_11      0.0366274000
_diffrn_orient_matrix_UB_12      0.0057416000
_diffrn_orient_matrix_UB_13      0.0264998000
_diffrn_orient_matrix_UB_21      0.0382631000
_diffrn_orient_matrix_UB_22      0.0046912000
_diffrn_orient_matrix_UB_23      -0.0239865000
_diffrn_orient_matrix_UB_31      -0.0158436000
_diffrn_orient_matrix_UB_32      0.0245968000
_diffrn_orient_matrix_UB_33      -0.0016002000
_diffrn_radiation_monochromator  graphite
_diffrn_radiation_probe          x-ray
_diffrn_radiation_type           MoK\a
_diffrn_radiation_wavelength     0.71073
_diffrn_source                   'fine-focus sealed X-ray tube'
_diffrn_source_type              'Enhance (Mo) X-ray Source'
_reflns_Friedel_coverage         0.000
_reflns_Friedel_fraction_full    .
_reflns_Friedel_fraction_max     .
_reflns_number_gt                8735
_reflns_number_total             14077
_reflns_odcompleteness_completeness 99.03
_reflns_odcompleteness_iscentric 1
_reflns_odcompleteness_theta     24.97
_reflns_special_details          
;
 Reflections were merged by SHELXL according to the crystal
 class for the calculation of statistics and refinement.
 
 _reflns_Friedel_fraction is defined as the number of unique
 Friedel pairs measured divided by the number that would be
 possible theoretically, ignoring centric projections and
 systematic absences.
;
_reflns_threshold_expression     'I > 2\s(I)'
_computing_cell_refinement       'CrysAlisPro 1.171.39.46 (Rigaku OD, 2018)'
_computing_data_collection       'CrysAlisPro 1.171.39.46 (Rigaku OD, 2018)'
_computing_data_reduction        'CrysAlisPro 1.171.39.46 (Rigaku OD, 2018)'
_computing_molecular_graphics    'Olex2 (Dolomanov et al., 2009)'
_computing_publication_material  'Olex2 (Dolomanov et al., 2009)'
_computing_structure_refinement  'ShelXL (Sheldrick, 2015)'
_computing_structure_solution    'ShelXT (Sheldrick, 2015)'
_refine_diff_density_max         1.174
_refine_diff_density_min         -0.810
_refine_diff_density_rms         0.074
_refine_ls_extinction_coef       .
_refine_ls_extinction_method     none
_refine_ls_goodness_of_fit_ref   1.028
_refine_ls_hydrogen_treatment    constr
_refine_ls_matrix_type           full
_refine_ls_number_parameters     820
_refine_ls_number_reflns         14077
_refine_ls_number_restraints     94
_refine_ls_R_factor_all          0.1330
_refine_ls_R_factor_gt           0.0843
_refine_ls_restrained_S_all      1.031
_refine_ls_shift/su_max          0.001
_refine_ls_shift/su_mean         0.000
_refine_ls_structure_factor_coef Fsqd
_refine_ls_weighting_details     
'w=1/[\s^2^(Fo^2^)+(0.1355P)^2^+6.8576P] where P=(Fo^2^+2Fc^2^)/3'
_refine_ls_weighting_scheme      calc
_refine_ls_wR_factor_gt          0.2249
_refine_ls_wR_factor_ref         0.2668
_refine_special_details          ?
_olex2_refinement_description    
;
1. Fixed Uiso
 At 1.2 times of:
  All C(H) groups, All C(H,H) groups
 At 1.5 times of:
  All C(H,H,H) groups
2. Restrained distances
 C174-C173 \\sim C173-C172 \\sim C172-C171 \\sim C171-C170 \\sim C170-C169
 with sigma of 0.02
 C174-C172 \\sim C173-C171 \\sim C172-C170 \\sim C171-C169
 with sigma of 0.02
3. Uiso/Uaniso restraints and constraints
O4 \\sim C4: within 1A with sigma of 0.01 and sigma for terminal atoms of 0.01
C8 \\sim C9 \\sim C5 \\sim C6 \\sim C106 \\sim C107 \\sim C109 \\sim C105 \\sim
C7 \\sim C108: within 1A with sigma of 0.01 and sigma for terminal atoms of 0.01
C10 \\sim C110: within 2.2A with sigma of 0.01 and sigma for terminal atoms of
0.01
C72 \\sim C71 \\sim C70 \\sim C73 \\sim C74 \\sim C69 \\sim C174 \\sim C173
\\sim C172 \\sim C171 \\sim C170 \\sim C169: within 1A with sigma of 0.01 and
sigma for terminal atoms of 0.01
4. Others
 Sof(C110)=Sof(H11D)=Sof(H11E)=Sof(H11F)=Sof(C106)=Sof(H106)=Sof(C107)=
 Sof(H107)=Sof(C108)=Sof(H108)=Sof(C109)=Sof(C105)=Sof(H105)=1-FVAR(1)
 Sof(C7)=Sof(H7)=Sof(C8)=Sof(H8)=Sof(C9)=Sof(C5)=Sof(H5)=Sof(C6)=Sof(H6)=
 Sof(C10)=Sof(H10A)=Sof(H10B)=Sof(H10C)=FVAR(1)
 Sof(C174)=Sof(H17A)=Sof(H17B)=Sof(H17C)=Sof(C173)=Sof(H17D)=Sof(H17E)=
 Sof(C172)=Sof(H17F)=Sof(H17G)=Sof(C171)=Sof(H17H)=Sof(H17I)=Sof(C170)=
 Sof(H17J)=Sof(H17K)=Sof(C169)=Sof(H16A)=Sof(H16B)=Sof(H16C)=1-FVAR(2)
 Sof(C72)=Sof(H72A)=Sof(H72B)=Sof(C71)=Sof(H71A)=Sof(H71B)=Sof(C70)=Sof(H70A)=
 Sof(H70B)=Sof(C73)=Sof(H73A)=Sof(H73B)=Sof(C74)=Sof(H74A)=Sof(H74B)=Sof(H74C)=
 Sof(C69)=Sof(H69A)=Sof(H69B)=Sof(H69C)=FVAR(2)
5.a Ternary CH refined with riding coordinates:
 C63(H63), C51(H51), C37(H37), C34(H34), C22(H22), C25(H25), C54(H54),
 C66(H66), C8(H8)
5.b Secondary CH2 refined with riding coordinates:
 C72(H72A,H72B), C71(H71A,H71B), C70(H70A,H70B), C73(H73A,H73B), C173(H17D,
 H17E), C172(H17F,H17G), C171(H17H,H17I), C170(H17J,H17K)
5.c Me refined with riding coordinates:
 C74(H74A,H74B,H74C), C69(H69A,H69B,H69C), C174(H17A,H17B,H17C), C169(H16A,
 H16B,H16C)
5.d Aromatic/amide H refined with riding coordinates:
 C13(H13), C42(H42), C59(H59), C61(H61), C60(H60), C47(H47), C20(H20),
 C32(H32), C48(H48), C18(H18), C19(H19), C49(H49), C31(H31), C30(H30), C7(H7),
 C5(H5), C6(H6), C106(H106), C107(H107), C108(H108), C105(H105)
5.e Fitted pentagon refined as free rotating group:
 C7(C8,C9,C5,C6), C106(C107,C108,C109,C105)
5.f Idealised Me refined as rotating group:
 C64(H64A,H64B,H64C), C39(H39A,H39B,H39C), C23(H23A,H23B,H23C), C15(H15A,H15B,
 H15C), C44(H44A,H44B,H44C), C52(H52A,H52B,H52C), C26(H26A,H26B,H26C), C65(H65A,
 H65B,H65C), C38(H38A,H38B,H38C), C11(H11A,H11B,H11C), C53(H53A,H53B,H53C),
 C27(H27A,H27B,H27C), C40(H40A,H40B,H40C), C24(H24A,H24B,H24C), C36(H36A,H36B,
 H36C), C35(H35A,H35B,H35C), C68(H68A,H68B,H68C), C67(H67A,H67B,H67C), C56(H56A,
 H56B,H56C), C55(H55A,H55B,H55C), C10(H10A,H10B,H10C), C110(H11D,H11E,H11F)
;
_atom_sites_solution_hydrogens   geom
_atom_sites_solution_primary     dual
_atom_sites_solution_secondary   ?
loop_
_atom_site_label
_atom_site_type_symbol
_atom_site_fract_x
_atom_site_fract_y
_atom_site_fract_z
_atom_site_U_iso_or_equiv
_atom_site_adp_type
_atom_site_occupancy
_atom_site_site_symmetry_order
_atom_site_calc_flag
_atom_site_refinement_flags_posn
_atom_site_refinement_flags_adp
_atom_site_refinement_flags_occupancy
_atom_site_disorder_assembly
_atom_site_disorder_group
Mn1 Mn 0.27335(7) 0.68416(3) 0.21320(4) 0.0641(3) Uani 1 1 d . . . . .
Al1 Al 0.00785(9) 0.68105(4) 0.30875(5) 0.0325(3) Uani 1 1 d . . . . .
Al2 Al 0.22577(8) 0.54224(4) 0.27451(5) 0.0327(3) Uani 1 1 d . . . . .
O1 O 0.2922(2) 0.57928(12) 0.21669(15) 0.0550(8) Uani 1 1 d . . . . .
O2 O 0.0680(3) 0.62702(10) 0.30235(15) 0.0555(8) Uani 1 1 d . . . . .
N2 N -0.0593(3) 0.68959(11) 0.39077(14) 0.0353(7) Uani 1 1 d . . . . .
O3 O 0.1096(2) 0.72509(11) 0.29610(16) 0.0539(8) Uani 1 1 d . . . . .
N4 N 0.1741(2) 0.48018(11) 0.25007(16) 0.0377(7) Uani 1 1 d . . . . .
N3 N 0.3285(2) 0.52009(11) 0.33884(17) 0.0400(7) Uani 1 1 d . . . . .
N1 N -0.1027(3) 0.70166(11) 0.24992(15) 0.0383(7) Uani 1 1 d . . . . .
C2 C 0.1429(3) 0.59650(18) 0.2802(2) 0.0513(12) Uani 1 1 d . . . . .
C14 C -0.1616(3) 0.69842(14) 0.39335(19) 0.0413(9) Uani 1 1 d . . . . .
C46 C 0.4088(3) 0.58153(16) 0.4147(2) 0.0508(11) Uani 1 1 d . . . . .
C57 C 0.1052(3) 0.47578(13) 0.1908(2) 0.0397(9) Uani 1 1 d . . . . .
C28 C -0.0028(3) 0.68120(14) 0.45508(18) 0.0410(9) Uani 1 1 d . . . . .
C12 C -0.2009(3) 0.70565(15) 0.2695(2) 0.0453(10) Uani 1 1 d . . . . .
C58 C -0.0028(3) 0.47594(13) 0.1976(2) 0.0402(9) Uani 1 1 d . . . . .
C63 C -0.0529(3) 0.48290(15) 0.2653(2) 0.0459(10) Uani 1 1 d . . . . .
H63 H 0.004248 0.482835 0.301038 0.055 Uiso 1 1 calc R . . . .
C45 C 0.4150(3) 0.55153(15) 0.3585(2) 0.0461(10) Uani 1 1 d . . . . .
C16 C -0.0822(3) 0.71792(14) 0.18202(19) 0.0428(9) Uani 1 1 d . . . . .
C43 C 0.1950(3) 0.43991(14) 0.2859(2) 0.0440(9) Uani 1 1 d . . . . .
C13 C -0.2280(3) 0.70301(16) 0.3367(2) 0.0477(10) Uani 1 1 d . . . . .
H13 H -0.300398 0.704528 0.344677 0.057 Uiso 1 1 calc R . . . .
C64 C -0.1084(3) 0.53185(16) 0.2687(2) 0.0519(11) Uani 1 1 d . . . . .
H64A H -0.057578 0.558026 0.264317 0.078 Uiso 1 1 calc GR . . . .
H64B H -0.141978 0.534809 0.311987 0.078 Uiso 1 1 calc GR . . . .
H64C H -0.161366 0.534056 0.231860 0.078 Uiso 1 1 calc GR . . . .
C41 C 0.3295(3) 0.47542(15) 0.3654(2) 0.0457(10) Uani 1 1 d . . . . .
C51 C 0.3090(3) 0.58738(17) 0.4518(2) 0.0527(11) Uani 1 1 d . . . . .
H51 H 0.256571 0.564094 0.431918 0.063 Uiso 1 1 calc R . . . .
C37 C -0.0648(4) 0.59226(15) 0.4518(2) 0.0495(10) Uani 1 1 d . . . . .
H37 H -0.098930 0.603867 0.408612 0.059 Uiso 1 1 calc R . . . .
C21 C -0.0632(4) 0.76778(15) 0.1723(2) 0.0488(11) Uani 1 1 d . . . . .
C39 C 0.0147(4) 0.55370(15) 0.4346(2) 0.0519(11) Uani 1 1 d . . . . .
H39A H 0.065783 0.567591 0.404715 0.078 Uiso 1 1 calc GR . . . .
H39B H -0.020944 0.526468 0.411963 0.078 Uiso 1 1 calc GR . . . .
H39C H 0.050450 0.542232 0.476149 0.078 Uiso 1 1 calc GR . . . .
C33 C -0.0114(4) 0.63524(15) 0.48578(19) 0.0460(10) Uani 1 1 d . . . . .
C42 C 0.2637(3) 0.43880(15) 0.3417(2) 0.0512(11) Uani 1 1 d . . . . .
H42 H 0.265941 0.409409 0.366656 0.061 Uiso 1 1 calc R . . . .
C62 C 0.1495(3) 0.47126(14) 0.1278(2) 0.0483(10) Uani 1 1 d . . . . .
C59 C -0.0660(3) 0.46993(15) 0.1399(2) 0.0489(10) Uani 1 1 d . . . . .
H59 H -0.139533 0.469943 0.143515 0.059 Uiso 1 1 calc R . . . .
C34 C 0.0717(4) 0.76762(16) 0.4521(2) 0.0570(12) Uani 1 1 d . . . . .
H34 H 0.029390 0.768365 0.408750 0.068 Uiso 1 1 calc R . . . .
C22 C -0.1011(4) 0.63090(16) 0.1369(2) 0.0568(12) Uani 1 1 d . . . . .
H22 H -0.112429 0.624531 0.185709 0.068 Uiso 1 1 calc R . . . .
C50 C 0.5049(3) 0.54952(18) 0.3205(3) 0.0584(12) Uani 1 1 d . . . . .
C61 C 0.0820(4) 0.46495(16) 0.0716(2) 0.0564(12) Uani 1 1 d . . . . .
H61 H 0.110070 0.461278 0.028357 0.068 Uiso 1 1 calc R . . . .
C60 C -0.0243(4) 0.46394(16) 0.0776(2) 0.0551(12) Uani 1 1 d . . . . .
H60 H -0.068914 0.459137 0.038793 0.066 Uiso 1 1 calc R . . . .
C29 C 0.0562(4) 0.71863(15) 0.4850(2) 0.0506(11) Uani 1 1 d . . . . .
C25 C -0.0615(4) 0.80460(15) 0.2290(2) 0.0539(11) Uani 1 1 d . . . . .
H25 H -0.069801 0.786615 0.272146 0.065 Uiso 1 1 calc R . . . .
C17 C -0.0851(4) 0.68519(15) 0.1282(2) 0.0520(11) Uani 1 1 d . . . . .
C23 C -0.0052(4) 0.60287(17) 0.1173(2) 0.0642(14) Uani 1 1 d . . . . .
H23A H 0.010982 0.610737 0.070721 0.096 Uiso 1 1 calc GR . . . .
H23B H -0.018554 0.568031 0.121069 0.096 Uiso 1 1 calc GR . . . .
H23C H 0.054025 0.611766 0.147470 0.096 Uiso 1 1 calc GR . . . .
C47 C 0.4978(4) 0.60875(19) 0.4345(3) 0.0660(14) Uani 1 1 d . . . . .
H47 H 0.495654 0.629363 0.472784 0.079 Uiso 1 1 calc R . . . .
C15 C -0.2095(4) 0.70585(18) 0.4612(2) 0.0572(12) Uani 1 1 d . . . . .
H15A H -0.194684 0.677623 0.489961 0.086 Uiso 1 1 calc GR . . . .
H15B H -0.285119 0.709800 0.454765 0.086 Uiso 1 1 calc GR . . . .
H15C H -0.179758 0.734945 0.482745 0.086 Uiso 1 1 calc GR . . . .
C44 C 0.1439(4) 0.39212(16) 0.2661(3) 0.0654(14) Uani 1 1 d . . . . .
H44A H 0.073115 0.391149 0.282715 0.098 Uiso 1 1 calc GR . . . .
H44B H 0.184773 0.365305 0.285814 0.098 Uiso 1 1 calc GR . . . .
H44C H 0.140909 0.389059 0.216833 0.098 Uiso 1 1 calc GR . . . .
C52 C 0.3231(4) 0.5763(2) 0.5280(2) 0.0713(15) Uani 1 1 d . . . . .
H52A H 0.346750 0.542812 0.534297 0.107 Uiso 1 1 calc GR . . . .
H52B H 0.256518 0.580779 0.549683 0.107 Uiso 1 1 calc GR . . . .
H52C H 0.375122 0.598460 0.548433 0.107 Uiso 1 1 calc GR . . . .
C1 C 0.2232(4) 0.61955(17) 0.2393(2) 0.0576(12) Uani 1 1 d . . . . .
C20 C -0.0476(4) 0.78356(17) 0.1062(2) 0.0625(13) Uani 1 1 d . . . . .
H20 H -0.033305 0.816819 0.098323 0.075 Uiso 1 1 calc R . . . .
C32 C 0.0357(4) 0.62893(19) 0.5494(2) 0.0638(14) Uani 1 1 d . . . . .
H32 H 0.028771 0.598793 0.571949 0.077 Uiso 1 1 calc R . . . .
C48 C 0.5868(4) 0.6059(2) 0.3996(3) 0.0702(15) Uani 1 1 d . . . . .
H48 H 0.646654 0.623780 0.414477 0.084 Uiso 1 1 calc R . . . .
C26 C -0.1543(5) 0.83995(19) 0.2200(3) 0.0730(15) Uani 1 1 d . . . . .
H26A H -0.149267 0.857416 0.177220 0.110 Uiso 1 1 calc GR . . . .
H26B H -0.152821 0.863187 0.257317 0.110 Uiso 1 1 calc GR . . . .
H26C H -0.219781 0.821668 0.219618 0.110 Uiso 1 1 calc GR . . . .
C65 C -0.1280(4) 0.44105(18) 0.2811(3) 0.0608(12) Uani 1 1 d . . . . .
H65A H -0.185349 0.440327 0.247066 0.091 Uiso 1 1 calc GR . . . .
H65B H -0.156141 0.446068 0.325781 0.091 Uiso 1 1 calc GR . . . .
H65C H -0.090211 0.410212 0.280563 0.091 Uiso 1 1 calc GR . . . .
C18 C -0.0706(5) 0.70360(19) 0.0637(2) 0.0699(15) Uani 1 1 d . . . . .
H18 H -0.073280 0.682130 0.026284 0.084 Uiso 1 1 calc R . . . .
C38 C -0.1505(4) 0.56969(19) 0.4950(3) 0.0704(14) Uani 1 1 d . . . . .
H38A H -0.187480 0.544396 0.468957 0.106 Uiso 1 1 calc GR . . . .
H38B H -0.199972 0.594937 0.507353 0.106 Uiso 1 1 calc GR . . . .
H38C H -0.118275 0.555497 0.535992 0.106 Uiso 1 1 calc GR . . . .
C19 C -0.0524(5) 0.75209(19) 0.0531(2) 0.0769(17) Uani 1 1 d . . . . .
H19 H -0.043255 0.763721 0.008725 0.092 Uiso 1 1 calc R . . . .
C11 C -0.2886(4) 0.7147(2) 0.2178(2) 0.0654(14) Uani 1 1 d . . . . .
H11A H -0.279054 0.746457 0.196818 0.098 Uiso 1 1 calc GR . . . .
H11B H -0.355403 0.714015 0.239936 0.098 Uiso 1 1 calc GR . . . .
H11C H -0.287959 0.689429 0.183077 0.098 Uiso 1 1 calc GR . . . .
C49 C 0.5907(4) 0.5772(2) 0.3429(3) 0.0763(16) Uani 1 1 d . . . . .
H49 H 0.652925 0.576257 0.318572 0.092 Uiso 1 1 calc R . . . .
C53 C 0.2666(4) 0.63870(19) 0.4411(3) 0.0651(14) Uani 1 1 d . . . . .
H53A H 0.316688 0.662176 0.460374 0.098 Uiso 1 1 calc GR . . . .
H53B H 0.200174 0.641932 0.463389 0.098 Uiso 1 1 calc GR . . . .
H53C H 0.255690 0.644900 0.392727 0.098 Uiso 1 1 calc GR . . . .
C27 C 0.0402(5) 0.8328(2) 0.2352(3) 0.0776(16) Uani 1 1 d . . . . .
H27A H 0.098412 0.810233 0.242692 0.116 Uiso 1 1 calc GR . . . .
H27B H 0.037782 0.855355 0.273240 0.116 Uiso 1 1 calc GR . . . .
H27C H 0.050052 0.851096 0.193542 0.116 Uiso 1 1 calc GR . . . .
C54 C 0.5112(4) 0.5186(2) 0.2573(3) 0.0738(15) Uani 1 1 d . . . . .
H54 H 0.439090 0.507384 0.244393 0.089 Uiso 1 1 calc R . . . .
C40 C 0.4057(4) 0.4626(2) 0.4222(3) 0.0696(15) Uani 1 1 d . . . . .
H40A H 0.476867 0.468886 0.408264 0.104 Uiso 1 1 calc GR . . . .
H40B H 0.398497 0.428238 0.433491 0.104 Uiso 1 1 calc GR . . . .
H40C H 0.391519 0.482399 0.461798 0.104 Uiso 1 1 calc GR . . . .
C66 C 0.2664(4) 0.47137(19) 0.1197(3) 0.0629(13) Uani 1 1 d . . . . .
H66 H 0.299753 0.484052 0.162524 0.076 Uiso 1 1 calc R . . . .
C24 C -0.1973(5) 0.6127(2) 0.0962(3) 0.0861(18) Uani 1 1 d . . . . .
H24A H -0.259979 0.627917 0.113244 0.129 Uiso 1 1 calc GR . . . .
H24B H -0.202467 0.577457 0.100638 0.129 Uiso 1 1 calc GR . . . .
H24C H -0.190763 0.621229 0.048588 0.129 Uiso 1 1 calc GR . . . .
C31 C 0.0923(5) 0.6656(2) 0.5804(2) 0.0812(18) Uani 1 1 d . . . . .
H31 H 0.123162 0.660787 0.624148 0.097 Uiso 1 1 calc R . . . .
C36 C 0.1852(5) 0.7756(2) 0.4362(3) 0.0785(16) Uani 1 1 d . . . . .
H36A H 0.227885 0.775953 0.478276 0.118 Uiso 1 1 calc GR . . . .
H36B H 0.192384 0.806707 0.412986 0.118 Uiso 1 1 calc GR . . . .
H36C H 0.208640 0.749376 0.407216 0.118 Uiso 1 1 calc GR . . . .
C30 C 0.1042(5) 0.7093(2) 0.5481(2) 0.0730(16) Uani 1 1 d . . . . .
H30 H 0.146181 0.733694 0.569184 0.088 Uiso 1 1 calc R . . . .
C3 C 0.1786(5) 0.71123(17) 0.2611(2) 0.0635(14) Uani 1 1 d . . . . .
C35 C 0.0350(6) 0.80921(19) 0.4968(3) 0.0888(19) Uani 1 1 d . . . . .
H35A H -0.038534 0.804457 0.506431 0.133 Uiso 1 1 calc GR . . . .
H35B H 0.043292 0.840109 0.473212 0.133 Uiso 1 1 calc GR . . . .
H35C H 0.076856 0.809615 0.539122 0.133 Uiso 1 1 calc GR . . . .
C68 C 0.2991(5) 0.5045(3) 0.0624(4) 0.105(2) Uani 1 1 d . . . . .
H68A H 0.276198 0.490345 0.018984 0.158 Uiso 1 1 calc GR . . . .
H68B H 0.375066 0.507988 0.064094 0.158 Uiso 1 1 calc GR . . . .
H68C H 0.266767 0.536437 0.067298 0.158 Uiso 1 1 calc GR . . . .
C67 C 0.3075(5) 0.4202(3) 0.1091(4) 0.103(2) Uani 1 1 d . . . . .
H67A H 0.285067 0.399199 0.145528 0.154 Uiso 1 1 calc GR . . . .
H67B H 0.383819 0.420936 0.109157 0.154 Uiso 1 1 calc GR . . . .
H67C H 0.280057 0.407725 0.065722 0.154 Uiso 1 1 calc GR . . . .
C7 C 0.2527(7) 0.6566(2) 0.1065(5) 0.078(3) Uani 0.546(10) 1 d . U P A 1
H7 H 0.232649 0.624266 0.096064 0.093 Uiso 0.546(10) 1 calc R . P A 1
C8 C 0.3544(6) 0.6723(3) 0.1270(5) 0.079(3) Uani 0.546(10) 1 d G U P A 1
H8 H 0.419396 0.652561 0.124407 0.094 Uiso 0.546(10) 1 calc R . P A 1
C9 C 0.3508(7) 0.7232(3) 0.1376(5) 0.082(3) Uani 0.546(10) 1 d G U P A 1
C5 C 0.2469(8) 0.7389(2) 0.1237(5) 0.079(3) Uani 0.546(10) 1 d G U P A 1
H5 H 0.222246 0.771274 0.126707 0.094 Uiso 0.546(10) 1 calc R . P A 1
C6 C 0.1863(6) 0.6978(3) 0.1045(4) 0.058(2) Uani 0.546(10) 1 d G U P A 1
H6 H 0.113938 0.697785 0.092393 0.070 Uiso 0.546(10) 1 calc R . P A 1
C56 C 0.5517(6) 0.5471(3) 0.1983(4) 0.119(3) Uani 1 1 d . . . . .
H56A H 0.506847 0.575266 0.189377 0.179 Uiso 1 1 calc GR . . . .
H56B H 0.551429 0.526337 0.158208 0.179 Uiso 1 1 calc GR . . . .
H56C H 0.623001 0.557995 0.209254 0.179 Uiso 1 1 calc GR . . . .
C72 C 0.6012(8) 0.8280(4) 0.4082(6) 0.097(3) Uani 0.739(10) 1 d . U P B 1
H72A H 0.564395 0.853902 0.432407 0.117 Uiso 0.739(10) 1 calc R . P B 1
H72B H 0.615093 0.800882 0.439904 0.117 Uiso 0.739(10) 1 calc R . P B 1
C71 C 0.7018(7) 0.8472(4) 0.3829(5) 0.096(3) Uani 0.739(10) 1 d . U P B 1
H71A H 0.743764 0.819303 0.368119 0.115 Uiso 0.739(10) 1 calc R . P B 1
H71B H 0.685603 0.867411 0.342678 0.115 Uiso 0.739(10) 1 calc R . P B 1
C55 C 0.5782(7) 0.4738(3) 0.2710(4) 0.125(3) Uani 1 1 d . . . . .
H55A H 0.648854 0.483789 0.285299 0.188 Uiso 1 1 calc GR . . . .
H55B H 0.580843 0.454338 0.229797 0.188 Uiso 1 1 calc GR . . . .
H55C H 0.547830 0.454472 0.306701 0.188 Uiso 1 1 calc GR . . . .
C70 C 0.7633(10) 0.8747(5) 0.4288(7) 0.114(3) Uani 0.739(10) 1 d . U P B 1
H70A H 0.782657 0.852935 0.466939 0.137 Uiso 0.739(10) 1 calc R . P B 1
H70B H 0.717300 0.899940 0.446812 0.137 Uiso 0.739(10) 1 calc R . P B 1
C73 C 0.5325(10) 0.8102(4) 0.3464(6) 0.103(3) Uani 0.739(10) 1 d . U P B 1
H73A H 0.533783 0.834976 0.310370 0.123 Uiso 0.739(10) 1 calc R . P B 1
H73B H 0.562977 0.780053 0.328682 0.123 Uiso 0.739(10) 1 calc R . P B 1
C74 C 0.4299(11) 0.8014(4) 0.3620(6) 0.120(4) Uani 0.739(10) 1 d . U P B 1
H74A H 0.390615 0.790386 0.321577 0.180 Uiso 0.739(10) 1 calc R . P B 1
H74B H 0.427836 0.776380 0.396967 0.180 Uiso 0.739(10) 1 calc R . P B 1
H74C H 0.398629 0.831330 0.378646 0.180 Uiso 0.739(10) 1 calc R . P B 1
C69 C 0.8564(11) 0.8984(5) 0.4104(7) 0.127(4) Uani 0.739(10) 1 d . U P B 1
H69A H 0.887120 0.915497 0.449679 0.190 Uiso 0.739(10) 1 calc R . P B 1
H69B H 0.906040 0.874400 0.394603 0.190 Uiso 0.739(10) 1 calc R . P B 1
H69C H 0.840150 0.921790 0.374312 0.190 Uiso 0.739(10) 1 calc R . P B 1
C10 C 0.4312(14) 0.7555(6) 0.1613(9) 0.138(5) Uani 0.546(10) 1 d . U P A 1
H10A H 0.400390 0.786717 0.172979 0.207 Uiso 0.546(10) 1 calc GR . P A 1
H10B H 0.481185 0.760273 0.125832 0.207 Uiso 0.546(10) 1 calc GR . P A 1
H10C H 0.467119 0.741602 0.201259 0.207 Uiso 0.546(10) 1 calc GR . P A 1
C110 C 0.2889(14) 0.7878(6) 0.1400(9) 0.117(5) Uiso 0.454(10) 1 d . U P A 2
H11D H 0.304873 0.798449 0.186360 0.176 Uiso 0.454(10) 1 calc GR . P A 2
H11E H 0.217613 0.797434 0.126550 0.176 Uiso 0.454(10) 1 calc GR . P A 2
H11F H 0.337890 0.802975 0.109712 0.176 Uiso 0.454(10) 1 calc GR . P A 2
C106 C 0.2889(10) 0.6515(3) 0.1179(8) 0.095(4) Uiso 0.454(10) 1 d . U P A 2
H106 H 0.262967 0.620220 0.106421 0.114 Uiso 0.454(10) 1 calc R . P A 2
C107 C 0.3920(9) 0.6626(4) 0.1414(8) 0.099(4) Uiso 0.454(10) 1 d G U P A 2
H107 H 0.447189 0.640054 0.148424 0.119 Uiso 0.454(10) 1 calc R . P A 2
C108 C 0.3981(9) 0.7134(4) 0.1525(7) 0.092(4) Uiso 0.454(10) 1 d G U P A 2
H108 H 0.458095 0.730763 0.168298 0.111 Uiso 0.454(10) 1 calc R . P A 2
C109 C 0.2987(11) 0.7337(3) 0.1359(7) 0.081(3) Uiso 0.454(10) 1 d G U P A 2
C105 C 0.2312(8) 0.6954(4) 0.1145(6) 0.064(3) Uiso 0.454(10) 1 d G U P A 2
H105 H 0.160016 0.698670 0.100335 0.077 Uiso 0.454(10) 1 calc R . P A 2
C4 C 0.3661(5) 0.6857(2) 0.2784(4) 0.0870(19) Uani 1 1 d . U . C 2
O4 O 0.4334(4) 0.68560(18) 0.3142(4) 0.128(2) Uani 1 1 d . U . C 2
C174 C 0.488(2) 0.8240(14) 0.3782(17) 0.108(6) Uiso 0.261(10) 1 d D U P B 2
H17A H 0.450175 0.823321 0.334178 0.163 Uiso 0.261(10) 1 calc R . P B 2
H17B H 0.470407 0.794926 0.403763 0.163 Uiso 0.261(10) 1 calc R . P B 2
H17C H 0.466903 0.852900 0.403103 0.163 Uiso 0.261(10) 1 calc R . P B 2
C173 C 0.597(2) 0.8254(14) 0.3686(15) 0.105(6) Uiso 0.261(10) 1 d D U P B 2
H17D H 0.612384 0.854365 0.341273 0.126 Uiso 0.261(10) 1 calc R . P B 2
H17E H 0.615875 0.796596 0.341931 0.126 Uiso 0.261(10) 1 calc R . P B 2
C172 C 0.664(2) 0.8266(11) 0.4283(15) 0.110(6) Uiso 0.261(10) 1 d D U P B 2
H17F H 0.629246 0.846836 0.461924 0.132 Uiso 0.261(10) 1 calc R . P B 2
H17G H 0.667415 0.793221 0.446631 0.132 Uiso 0.261(10) 1 calc R . P B 2
C171 C 0.768(2) 0.8437(9) 0.4240(17) 0.112(6) Uiso 0.261(10) 1 d D U P B 2
H17H H 0.787419 0.841522 0.376374 0.134 Uiso 0.261(10) 1 calc R . P B 2
H17I H 0.814307 0.821442 0.450364 0.134 Uiso 0.261(10) 1 calc R . P B 2
C170 C 0.788(3) 0.8923(10) 0.447(2) 0.114(6) Uiso 0.261(10) 1 d D U P B 2
H17J H 0.728622 0.912448 0.430808 0.136 Uiso 0.261(10) 1 calc R . P B 2
H17K H 0.786224 0.891668 0.496971 0.136 Uiso 0.261(10) 1 calc R . P B 2
C169 C 0.880(3) 0.9171(14) 0.431(2) 0.127(7) Uiso 0.261(10) 1 d D U P B 2
H16A H 0.879403 0.949502 0.451062 0.191 Uiso 0.261(10) 1 calc R . P B 2
H16B H 0.940623 0.899062 0.448415 0.191 Uiso 0.261(10) 1 calc R . P B 2
H16C H 0.882602 0.919991 0.381771 0.191 Uiso 0.261(10) 1 calc R . P B 2

loop_
_atom_site_aniso_label
_atom_site_aniso_U_11
_atom_site_aniso_U_22
_atom_site_aniso_U_33
_atom_site_aniso_U_23
_atom_site_aniso_U_13
_atom_site_aniso_U_12
Mn1 0.0944(6) 0.0561(5) 0.0434(4) -0.0035(3) 0.0216(4) -0.0320(4)
Al1 0.0440(6) 0.0287(5) 0.0242(5) 0.0010(4) -0.0047(4) 0.0062(5)
Al2 0.0287(5) 0.0303(5) 0.0387(6) -0.0002(5) -0.0045(4) 0.0015(4)
O1 0.0405(16) 0.065(2) 0.0595(19) 0.0125(15) 0.0027(14) 0.0020(14)
O2 0.076(2) 0.0388(16) 0.0506(18) 0.0002(13) -0.0099(15) 0.0108(15)
N2 0.0486(19) 0.0326(16) 0.0246(15) -0.0004(12) -0.0016(13) 0.0051(14)
O3 0.0522(18) 0.0560(19) 0.0533(19) 0.0172(15) 0.0001(15) 0.0033(15)
N4 0.0330(16) 0.0323(16) 0.0472(19) -0.0033(14) -0.0054(14) 0.0034(13)
N3 0.0282(16) 0.0405(18) 0.051(2) 0.0005(15) -0.0069(14) 0.0024(13)
N1 0.052(2) 0.0345(16) 0.0279(16) -0.0002(13) -0.0055(14) 0.0084(15)
C2 0.035(2) 0.078(3) 0.039(2) -0.027(2) -0.0133(17) 0.020(2)
C14 0.054(3) 0.033(2) 0.037(2) -0.0001(16) 0.0033(18) 0.0082(18)
C46 0.042(2) 0.054(3) 0.055(3) 0.008(2) -0.0197(19) -0.0035(19)
C57 0.046(2) 0.0284(18) 0.044(2) -0.0072(16) -0.0061(17) 0.0001(16)
C28 0.055(2) 0.044(2) 0.0234(18) -0.0005(16) -0.0041(16) 0.0053(19)
C12 0.050(2) 0.040(2) 0.045(2) 0.0030(18) -0.0091(19) 0.0102(19)
C58 0.042(2) 0.0294(18) 0.048(2) -0.0005(17) -0.0085(17) -0.0031(16)
C63 0.038(2) 0.053(2) 0.047(2) 0.0020(19) -0.0064(17) -0.0008(18)
C45 0.029(2) 0.047(2) 0.061(3) 0.005(2) -0.0138(18) -0.0021(17)
C16 0.060(3) 0.039(2) 0.0287(19) 0.0029(16) -0.0102(17) 0.0145(19)
C43 0.042(2) 0.0305(19) 0.059(3) 0.0027(18) -0.0029(19) 0.0033(16)
C13 0.041(2) 0.052(2) 0.050(2) 0.003(2) -0.0005(18) 0.0095(19)
C64 0.040(2) 0.056(3) 0.059(3) -0.002(2) -0.0052(19) 0.000(2)
C41 0.033(2) 0.048(2) 0.055(3) 0.008(2) -0.0091(18) 0.0068(18)
C51 0.046(2) 0.061(3) 0.050(3) -0.004(2) -0.0182(19) 0.001(2)
C37 0.062(3) 0.044(2) 0.042(2) 0.0115(19) -0.009(2) -0.005(2)
C21 0.072(3) 0.038(2) 0.035(2) 0.0036(17) -0.0092(19) 0.016(2)
C39 0.069(3) 0.043(2) 0.044(2) 0.0084(19) -0.004(2) -0.007(2)
C33 0.063(3) 0.045(2) 0.030(2) 0.0048(17) -0.0046(18) -0.001(2)
C42 0.050(3) 0.038(2) 0.065(3) 0.011(2) -0.009(2) 0.0086(19)
C62 0.057(3) 0.035(2) 0.052(3) -0.0134(19) -0.002(2) 0.0007(19)
C59 0.048(2) 0.042(2) 0.055(3) 0.001(2) -0.014(2) -0.0068(19)
C34 0.075(3) 0.043(2) 0.052(3) -0.010(2) -0.003(2) -0.008(2)
C22 0.091(4) 0.043(2) 0.035(2) -0.0060(19) -0.013(2) 0.007(2)
C50 0.035(2) 0.065(3) 0.075(3) 0.001(3) -0.008(2) -0.002(2)
C61 0.073(3) 0.048(3) 0.048(3) -0.012(2) -0.001(2) -0.003(2)
C60 0.071(3) 0.046(2) 0.047(3) -0.003(2) -0.021(2) -0.009(2)
C29 0.071(3) 0.045(2) 0.035(2) -0.0059(18) -0.008(2) 0.000(2)
C25 0.081(3) 0.038(2) 0.041(2) 0.0022(18) -0.006(2) 0.012(2)
C17 0.080(3) 0.044(2) 0.031(2) 0.0009(18) -0.015(2) 0.014(2)
C23 0.099(4) 0.042(2) 0.050(3) -0.003(2) -0.014(3) 0.009(3)
C47 0.052(3) 0.070(3) 0.074(3) 0.008(3) -0.029(3) -0.014(2)
C15 0.069(3) 0.058(3) 0.045(3) -0.002(2) 0.014(2) 0.009(2)
C44 0.070(3) 0.035(2) 0.090(4) 0.001(2) -0.016(3) -0.002(2)
C52 0.076(3) 0.089(4) 0.048(3) 0.009(3) -0.012(2) 0.010(3)
C1 0.071(3) 0.051(3) 0.050(3) 0.002(2) 0.000(2) 0.000(2)
C20 0.102(4) 0.045(3) 0.040(2) 0.012(2) -0.006(2) 0.018(3)
C32 0.095(4) 0.063(3) 0.033(2) 0.011(2) -0.011(2) -0.004(3)
C48 0.045(3) 0.080(4) 0.083(4) 0.008(3) -0.025(3) -0.020(3)
C26 0.099(4) 0.052(3) 0.067(3) -0.009(3) -0.003(3) 0.022(3)
C65 0.058(3) 0.061(3) 0.063(3) 0.008(2) 0.005(2) -0.006(2)
C18 0.121(5) 0.057(3) 0.030(2) -0.004(2) -0.012(2) 0.026(3)
C38 0.068(3) 0.058(3) 0.086(4) 0.015(3) 0.012(3) 0.000(2)
C19 0.130(5) 0.064(3) 0.035(3) 0.014(2) -0.003(3) 0.034(3)
C11 0.055(3) 0.082(4) 0.058(3) 0.003(3) -0.017(2) 0.020(3)
C49 0.033(2) 0.100(4) 0.095(4) 0.018(4) -0.006(2) -0.004(3)
C53 0.062(3) 0.072(3) 0.060(3) -0.003(2) -0.020(2) 0.007(3)
C27 0.091(4) 0.054(3) 0.088(4) -0.005(3) -0.012(3) 0.001(3)
C54 0.035(2) 0.097(4) 0.090(4) -0.004(3) 0.007(2) 0.003(3)
C40 0.050(3) 0.069(3) 0.087(4) 0.017(3) -0.028(3) 0.007(2)
C66 0.051(3) 0.075(3) 0.063(3) -0.022(3) 0.008(2) 0.005(2)
C24 0.104(5) 0.070(4) 0.082(4) -0.018(3) -0.026(3) 0.006(3)
C31 0.129(5) 0.079(4) 0.033(2) 0.008(3) -0.032(3) -0.006(4)
C36 0.088(4) 0.062(3) 0.084(4) -0.001(3) -0.004(3) -0.014(3)
C30 0.106(4) 0.068(3) 0.043(3) -0.013(2) -0.021(3) -0.020(3)
C3 0.097(4) 0.045(3) 0.047(3) 0.010(2) -0.012(3) -0.004(3)
C35 0.124(5) 0.050(3) 0.093(5) -0.016(3) 0.008(4) -0.002(3)
C68 0.081(4) 0.103(5) 0.135(6) 0.003(5) 0.040(4) -0.005(4)
C67 0.087(5) 0.099(5) 0.124(6) 0.000(4) 0.019(4) 0.038(4)
C7 0.103(7) 0.073(6) 0.058(5) 0.018(5) 0.007(5) -0.018(6)
C8 0.079(6) 0.094(6) 0.065(6) 0.009(5) 0.026(5) 0.011(6)
C9 0.080(6) 0.081(5) 0.086(5) 0.025(5) 0.020(5) -0.022(5)
C5 0.089(7) 0.071(6) 0.076(6) 0.031(5) 0.004(5) 0.018(5)
C6 0.045(5) 0.073(5) 0.057(5) 0.035(4) 0.003(4) 0.006(4)
C56 0.121(6) 0.139(7) 0.099(6) 0.000(5) 0.025(5) 0.018(5)
C72 0.099(5) 0.100(5) 0.093(5) -0.001(5) 0.015(5) 0.011(4)
C71 0.084(6) 0.116(8) 0.089(7) 0.031(6) 0.015(5) 0.036(6)
C55 0.132(7) 0.115(6) 0.130(7) -0.012(5) 0.019(5) 0.047(5)
C70 0.107(6) 0.114(6) 0.122(6) -0.011(5) 0.008(5) 0.013(5)
C73 0.107(7) 0.093(6) 0.110(7) 0.004(5) 0.018(6) 0.028(5)
C74 0.162(12) 0.088(7) 0.108(8) 0.014(6) 0.001(8) 0.007(8)
C69 0.129(7) 0.132(8) 0.121(8) 0.027(7) 0.027(6) 0.002(6)
C10 0.142(8) 0.131(8) 0.141(9) -0.015(7) -0.007(7) -0.005(8)
C4 0.069(4) 0.087(4) 0.106(5) 0.028(4) 0.009(4) -0.008(3)
O4 0.084(3) 0.094(4) 0.203(6) 0.011(4) -0.040(4) -0.024(3)

_geom_special_details            
;
 All esds (except the esd in the dihedral angle between two l.s. planes)
 are estimated using the full covariance matrix.  The cell esds are taken
 into account individually in the estimation of esds in distances, angles
 and torsion angles; correlations between esds in cell parameters are only
 used when they are defined by crystal symmetry.  An approximate (isotropic)
 treatment of cell esds is used for estimating esds involving l.s. planes.
;
loop_
_geom_bond_atom_site_label_1
_geom_bond_atom_site_label_2
_geom_bond_distance
_geom_bond_site_symmetry_2
_geom_bond_publ_flag
Mn1 C1 1.971(5) . ?
Mn1 C3 1.742(6) . ?
Mn1 C7 2.255(9) . ?
Mn1 C8 2.063(9) . ?
Mn1 C9 2.125(8) . ?
Mn1 C5 2.347(8) . ?
Mn1 C106 2.112(14) . ?
Mn1 C107 2.208(14) . ?
Mn1 C108 2.196(13) . ?
Mn1 C109 2.091(13) . ?
Mn1 C105 2.037(12) . ?
Mn1 C4 1.725(8) . ?
Al1 O2 1.686(3) . ?
Al1 N2 1.887(3) . ?
Al1 O3 1.809(3) . ?
Al1 N1 1.890(3) . ?
Al2 O1 1.779(3) . ?
Al2 N4 1.892(3) . ?
Al2 N3 1.900(3) . ?
Al2 C2 1.843(4) . ?
Al2 C1 2.245(5) . ?
O1 C1 1.500(6) . ?
O2 C2 1.365(5) . ?
N2 C14 1.339(5) . ?
N2 C28 1.462(4) . ?
O3 C3 1.209(6) . ?
N4 C57 1.449(5) . ?
N4 C43 1.341(5) . ?
N3 C45 1.451(5) . ?
N3 C41 1.341(5) . ?
N1 C12 1.338(5) . ?
N1 C16 1.454(5) . ?
C2 C1 1.481(7) . ?
C14 C13 1.390(6) . ?
C14 C15 1.517(6) . ?
C46 C45 1.394(6) . ?
C46 C51 1.511(7) . ?
C46 C47 1.411(6) . ?
C57 C58 1.398(5) . ?
C57 C62 1.401(6) . ?
C28 C33 1.413(5) . ?
C28 C29 1.399(6) . ?
C12 C13 1.393(6) . ?
C12 C11 1.515(6) . ?
C58 C63 1.525(6) . ?
C58 C59 1.386(5) . ?
C63 H63 1.0000 . ?
C63 C64 1.530(6) . ?
C63 C65 1.545(6) . ?
C45 C50 1.404(6) . ?
C16 C21 1.412(6) . ?
C16 C17 1.399(6) . ?
C43 C42 1.390(6) . ?
C43 C44 1.517(6) . ?
C13 H13 0.9500 . ?
C64 H64A 0.9800 . ?
C64 H64B 0.9800 . ?
C64 H64C 0.9800 . ?
C41 C42 1.387(6) . ?
C41 C40 1.506(6) . ?
C51 H51 1.0000 . ?
C51 C52 1.548(6) . ?
C51 C53 1.529(7) . ?
C37 H37 1.0000 . ?
C37 C39 1.523(6) . ?
C37 C33 1.515(6) . ?
C37 C38 1.552(7) . ?
C21 C25 1.515(6) . ?
C21 C20 1.404(6) . ?
C39 H39A 0.9800 . ?
C39 H39B 0.9800 . ?
C39 H39C 0.9800 . ?
C33 C32 1.390(6) . ?
C42 H42 0.9500 . ?
C62 C61 1.396(6) . ?
C62 C66 1.516(6) . ?
C59 H59 0.9500 . ?
C59 C60 1.378(6) . ?
C34 H34 1.0000 . ?
C34 C29 1.518(6) . ?
C34 C36 1.519(8) . ?
C34 C35 1.536(7) . ?
C22 H22 1.0000 . ?
C22 C17 1.523(6) . ?
C22 C23 1.519(7) . ?
C22 C24 1.533(7) . ?
C50 C49 1.400(7) . ?
C50 C54 1.522(8) . ?
C61 H61 0.9500 . ?
C61 C60 1.375(7) . ?
C60 H60 0.9500 . ?
C29 C30 1.397(6) . ?
C25 H25 1.0000 . ?
C25 C26 1.545(7) . ?
C25 C27 1.522(7) . ?
C17 C18 1.395(6) . ?
C23 H23A 0.9800 . ?
C23 H23B 0.9800 . ?
C23 H23C 0.9800 . ?
C47 H47 0.9500 . ?
C47 C48 1.362(8) . ?
C15 H15A 0.9800 . ?
C15 H15B 0.9800 . ?
C15 H15C 0.9800 . ?
C44 H44A 0.9800 . ?
C44 H44B 0.9800 . ?
C44 H44C 0.9800 . ?
C52 H52A 0.9800 . ?
C52 H52B 0.9800 . ?
C52 H52C 0.9800 . ?
C20 H20 0.9500 . ?
C20 C19 1.365(7) . ?
C32 H32 0.9500 . ?
C32 C31 1.376(7) . ?
C48 H48 0.9500 . ?
C48 C49 1.378(8) . ?
C26 H26A 0.9800 . ?
C26 H26B 0.9800 . ?
C26 H26C 0.9800 . ?
C65 H65A 0.9800 . ?
C65 H65B 0.9800 . ?
C65 H65C 0.9800 . ?
C18 H18 0.9500 . ?
C18 C19 1.376(7) . ?
C38 H38A 0.9800 . ?
C38 H38B 0.9800 . ?
C38 H38C 0.9800 . ?
C19 H19 0.9500 . ?
C11 H11A 0.9800 . ?
C11 H11B 0.9800 . ?
C11 H11C 0.9800 . ?
C49 H49 0.9500 . ?
C53 H53A 0.9800 . ?
C53 H53B 0.9800 . ?
C53 H53C 0.9800 . ?
C27 H27A 0.9800 . ?
C27 H27B 0.9800 . ?
C27 H27C 0.9800 . ?
C54 H54 1.0000 . ?
C54 C56 1.518(9) . ?
C54 C55 1.524(9) . ?
C40 H40A 0.9800 . ?
C40 H40B 0.9800 . ?
C40 H40C 0.9800 . ?
C66 H66 1.0000 . ?
C66 C68 1.531(9) . ?
C66 C67 1.523(8) . ?
C24 H24A 0.9800 . ?
C24 H24B 0.9800 . ?
C24 H24C 0.9800 . ?
C31 H31 0.9500 . ?
C31 C30 1.376(8) . ?
C36 H36A 0.9800 . ?
C36 H36B 0.9800 . ?
C36 H36C 0.9800 . ?
C30 H30 0.9500 . ?
C35 H35A 0.9800 . ?
C35 H35B 0.9800 . ?
C35 H35C 0.9800 . ?
C68 H68A 0.9800 . ?
C68 H68B 0.9800 . ?
C68 H68C 0.9800 . ?
C67 H67A 0.9800 . ?
C67 H67B 0.9800 . ?
C67 H67C 0.9800 . ?
C7 H7 0.9500 . ?
C7 C8 1.4200 . ?
C7 C6 1.4200 . ?
C8 H8 1.0000 . ?
C8 C9 1.4200 . ?
C9 C5 1.4200 . ?
C9 C10 1.429(18) . ?
C5 H5 0.9500 . ?
C5 C6 1.4200 . ?
C6 H6 0.9500 . ?
C56 H56A 0.9800 . ?
C56 H56B 0.9800 . ?
C56 H56C 0.9800 . ?
C72 H72A 0.9900 . ?
C72 H72B 0.9900 . ?
C72 C71 1.500(14) . ?
C72 C73 1.562(15) . ?
C71 H71A 0.9900 . ?
C71 H71B 0.9900 . ?
C71 C70 1.404(15) . ?
C55 H55A 0.9800 . ?
C55 H55B 0.9800 . ?
C55 H55C 0.9800 . ?
C70 H70A 0.9900 . ?
C70 H70B 0.9900 . ?
C70 C69 1.424(16) . ?
C73 H73A 0.9900 . ?
C73 H73B 0.9900 . ?
C73 C74 1.387(16) . ?
C74 H74A 0.9800 . ?
C74 H74B 0.9800 . ?
C74 H74C 0.9800 . ?
C69 H69A 0.9800 . ?
C69 H69B 0.9800 . ?
C69 H69C 0.9800 . ?
C10 H10A 0.9800 . ?
C10 H10B 0.9800 . ?
C10 H10C 0.9800 . ?
C110 H11D 0.9800 . ?
C110 H11E 0.9800 . ?
C110 H11F 0.9800 . ?
C110 C109 1.50(2) . ?
C106 H106 0.9500 . ?
C106 C107 1.4200 . ?
C106 C105 1.4200 . ?
C107 H107 0.9500 . ?
C107 C108 1.4200 . ?
C108 H108 0.9500 . ?
C108 C109 1.4200 . ?
C109 C105 1.4200 . ?
C105 H105 0.9500 . ?
C4 O4 1.097(8) . ?
C174 H17A 0.9800 . ?
C174 H17B 0.9800 . ?
C174 H17C 0.9800 . ?
C174 C173 1.43(2) . ?
C173 H17D 0.9900 . ?
C173 H17E 0.9900 . ?
C173 C172 1.43(2) . ?
C172 H17F 0.9900 . ?
C172 H17G 0.9900 . ?
C172 C171 1.42(2) . ?
C171 H17H 0.9900 . ?
C171 H17I 0.9900 . ?
C171 C170 1.44(2) . ?
C170 H17J 0.9900 . ?
C170 H17K 0.9900 . ?
C170 C169 1.41(2) . ?
C169 H16A 0.9800 . ?
C169 H16B 0.9800 . ?
C169 H16C 0.9800 . ?

loop_
_geom_angle_atom_site_label_1
_geom_angle_atom_site_label_2
_geom_angle_atom_site_label_3
_geom_angle
_geom_angle_site_symmetry_1
_geom_angle_site_symmetry_3
_geom_angle_publ_flag
C1 Mn1 C7 85.1(2) . . ?
C1 Mn1 C8 104.8(3) . . ?
C1 Mn1 C9 144.1(3) . . ?
C1 Mn1 C5 137.9(3) . . ?
C1 Mn1 C106 83.9(3) . . ?
C1 Mn1 C107 99.6(4) . . ?
C1 Mn1 C108 136.8(4) . . ?
C1 Mn1 C109 147.8(3) . . ?
C1 Mn1 C105 108.3(3) . . ?
C3 Mn1 C1 90.1(2) . . ?
C3 Mn1 C7 126.7(3) . . ?
C3 Mn1 C8 155.0(3) . . ?
C3 Mn1 C9 121.6(3) . . ?
C3 Mn1 C5 93.1(3) . . ?
C3 Mn1 C106 139.9(4) . . ?
C3 Mn1 C107 169.2(4) . . ?
C3 Mn1 C108 133.0(4) . . ?
C3 Mn1 C109 104.7(4) . . ?
C3 Mn1 C105 107.2(4) . . ?
C7 Mn1 C5 59.87(15) . . ?
C8 Mn1 C7 38.07(15) . . ?
C8 Mn1 C9 39.60(14) . . ?
C8 Mn1 C5 62.41(16) . . ?
C9 Mn1 C7 63.19(17) . . ?
C9 Mn1 C5 36.61(13) . . ?
C106 Mn1 C107 38.3(2) . . ?
C106 Mn1 C108 64.4(3) . . ?
C108 Mn1 C107 37.6(2) . . ?
C109 Mn1 C106 66.3(3) . . ?
C109 Mn1 C107 64.5(3) . . ?
C109 Mn1 C108 38.6(2) . . ?
C105 Mn1 C106 40.0(2) . . ?
C105 Mn1 C107 65.4(3) . . ?
C105 Mn1 C108 65.6(3) . . ?
C105 Mn1 C109 40.2(2) . . ?
C4 Mn1 C1 92.8(3) . . ?
C4 Mn1 C3 93.2(3) . . ?
C4 Mn1 C106 126.6(4) . . ?
C4 Mn1 C107 91.0(4) . . ?
C4 Mn1 C108 84.6(4) . . ?
C4 Mn1 C109 114.3(4) . . ?
C4 Mn1 C105 150.2(4) . . ?
O2 Al1 N2 113.68(15) . . ?
O2 Al1 O3 104.38(17) . . ?
O2 Al1 N1 123.68(15) . . ?
N2 Al1 N1 97.93(14) . . ?
O3 Al1 N2 113.13(15) . . ?
O3 Al1 N1 103.95(14) . . ?
O1 Al2 N4 121.76(16) . . ?
O1 Al2 N3 106.29(14) . . ?
O1 Al2 C2 82.25(19) . . ?
O1 Al2 C1 41.82(16) . . ?
N4 Al2 N3 96.21(14) . . ?
N4 Al2 C1 141.21(16) . . ?
N3 Al2 C1 121.07(17) . . ?
C2 Al2 N4 123.61(17) . . ?
C2 Al2 N3 127.40(16) . . ?
C2 Al2 C1 41.0(2) . . ?
C1 O1 Al2 85.9(2) . . ?
C2 O2 Al1 154.2(3) . . ?
C14 N2 Al1 122.5(2) . . ?
C14 N2 C28 116.7(3) . . ?
C28 N2 Al1 120.4(3) . . ?
C3 O3 Al1 114.6(3) . . ?
C57 N4 Al2 118.7(2) . . ?
C43 N4 Al2 123.6(3) . . ?
C43 N4 C57 117.6(3) . . ?
C45 N3 Al2 119.5(3) . . ?
C41 N3 Al2 123.8(3) . . ?
C41 N3 C45 116.6(3) . . ?
C12 N1 Al1 122.6(3) . . ?
C12 N1 C16 116.8(3) . . ?
C16 N1 Al1 120.4(3) . . ?
O2 C2 Al2 159.6(4) . . ?
O2 C2 C1 115.3(4) . . ?
C1 C2 Al2 84.2(3) . . ?
N2 C14 C13 123.8(4) . . ?
N2 C14 C15 119.4(4) . . ?
C13 C14 C15 116.7(4) . . ?
C45 C46 C51 122.0(4) . . ?
C45 C46 C47 117.9(4) . . ?
C47 C46 C51 120.0(4) . . ?
C58 C57 N4 119.9(4) . . ?
C58 C57 C62 121.7(4) . . ?
C62 C57 N4 118.4(4) . . ?
C33 C28 N2 118.3(3) . . ?
C29 C28 N2 119.7(3) . . ?
C29 C28 C33 122.0(4) . . ?
N1 C12 C13 123.2(4) . . ?
N1 C12 C11 120.0(4) . . ?
C13 C12 C11 116.7(4) . . ?
C57 C58 C63 122.6(3) . . ?
C59 C58 C57 118.0(4) . . ?
C59 C58 C63 119.3(4) . . ?
C58 C63 H63 107.5 . . ?
C58 C63 C64 111.3(3) . . ?
C58 C63 C65 111.9(4) . . ?
C64 C63 H63 107.5 . . ?
C64 C63 C65 110.8(4) . . ?
C65 C63 H63 107.5 . . ?
C46 C45 N3 120.2(4) . . ?
C46 C45 C50 121.9(4) . . ?
C50 C45 N3 118.0(4) . . ?
C21 C16 N1 117.8(3) . . ?
C17 C16 N1 120.6(4) . . ?
C17 C16 C21 121.6(4) . . ?
N4 C43 C42 123.3(4) . . ?
N4 C43 C44 120.5(4) . . ?
C42 C43 C44 116.2(4) . . ?
C14 C13 C12 127.6(4) . . ?
C14 C13 H13 116.2 . . ?
C12 C13 H13 116.2 . . ?
C63 C64 H64A 109.5 . . ?
C63 C64 H64B 109.5 . . ?
C63 C64 H64C 109.5 . . ?
H64A C64 H64B 109.5 . . ?
H64A C64 H64C 109.5 . . ?
H64B C64 H64C 109.5 . . ?
N3 C41 C42 122.7(4) . . ?
N3 C41 C40 120.4(4) . . ?
C42 C41 C40 116.9(4) . . ?
C46 C51 H51 108.1 . . ?
C46 C51 C52 112.7(4) . . ?
C46 C51 C53 109.6(4) . . ?
C52 C51 H51 108.1 . . ?
C53 C51 H51 108.1 . . ?
C53 C51 C52 110.2(4) . . ?
C39 C37 H37 107.8 . . ?
C39 C37 C38 109.9(4) . . ?
C33 C37 H37 107.8 . . ?
C33 C37 C39 110.5(4) . . ?
C33 C37 C38 112.8(4) . . ?
C38 C37 H37 107.8 . . ?
C16 C21 C25 123.3(4) . . ?
C20 C21 C16 117.5(4) . . ?
C20 C21 C25 119.1(4) . . ?
C37 C39 H39A 109.5 . . ?
C37 C39 H39B 109.5 . . ?
C37 C39 H39C 109.5 . . ?
H39A C39 H39B 109.5 . . ?
H39A C39 H39C 109.5 . . ?
H39B C39 H39C 109.5 . . ?
C28 C33 C37 123.5(3) . . ?
C32 C33 C28 117.8(4) . . ?
C32 C33 C37 118.7(4) . . ?
C43 C42 H42 116.1 . . ?
C41 C42 C43 127.9(4) . . ?
C41 C42 H42 116.1 . . ?
C57 C62 C66 122.3(4) . . ?
C61 C62 C57 117.6(4) . . ?
C61 C62 C66 120.2(4) . . ?
C58 C59 H59 119.3 . . ?
C60 C59 C58 121.4(4) . . ?
C60 C59 H59 119.3 . . ?
C29 C34 H34 108.2 . . ?
C29 C34 C36 111.3(4) . . ?
C29 C34 C35 111.6(4) . . ?
C36 C34 H34 108.2 . . ?
C36 C34 C35 109.3(4) . . ?
C35 C34 H34 108.2 . . ?
C17 C22 H22 108.0 . . ?
C17 C22 C24 111.8(4) . . ?
C23 C22 H22 108.0 . . ?
C23 C22 C17 110.9(4) . . ?
C23 C22 C24 110.0(4) . . ?
C24 C22 H22 108.0 . . ?
C45 C50 C54 122.4(4) . . ?
C49 C50 C45 117.4(5) . . ?
C49 C50 C54 120.1(5) . . ?
C62 C61 H61 119.3 . . ?
C60 C61 C62 121.5(4) . . ?
C60 C61 H61 119.3 . . ?
C59 C60 H60 120.1 . . ?
C61 C60 C59 119.7(4) . . ?
C61 C60 H60 120.1 . . ?
C28 C29 C34 123.6(4) . . ?
C30 C29 C28 117.1(4) . . ?
C30 C29 C34 119.3(4) . . ?
C21 C25 H25 107.7 . . ?
C21 C25 C26 110.4(4) . . ?
C21 C25 C27 113.0(4) . . ?
C26 C25 H25 107.7 . . ?
C27 C25 H25 107.7 . . ?
C27 C25 C26 110.0(4) . . ?
C16 C17 C22 123.2(4) . . ?
C18 C17 C16 117.7(4) . . ?
C18 C17 C22 119.1(4) . . ?
C22 C23 H23A 109.5 . . ?
C22 C23 H23B 109.5 . . ?
C22 C23 H23C 109.5 . . ?
H23A C23 H23B 109.5 . . ?
H23A C23 H23C 109.5 . . ?
H23B C23 H23C 109.5 . . ?
C46 C47 H47 119.5 . . ?
C48 C47 C46 120.9(5) . . ?
C48 C47 H47 119.5 . . ?
C14 C15 H15A 109.5 . . ?
C14 C15 H15B 109.5 . . ?
C14 C15 H15C 109.5 . . ?
H15A C15 H15B 109.5 . . ?
H15A C15 H15C 109.5 . . ?
H15B C15 H15C 109.5 . . ?
C43 C44 H44A 109.5 . . ?
C43 C44 H44B 109.5 . . ?
C43 C44 H44C 109.5 . . ?
H44A C44 H44B 109.5 . . ?
H44A C44 H44C 109.5 . . ?
H44B C44 H44C 109.5 . . ?
C51 C52 H52A 109.5 . . ?
C51 C52 H52B 109.5 . . ?
C51 C52 H52C 109.5 . . ?
H52A C52 H52B 109.5 . . ?
H52A C52 H52C 109.5 . . ?
H52B C52 H52C 109.5 . . ?
Mn1 C1 Al2 160.1(3) . . ?
O1 C1 Mn1 112.9(3) . . ?
O1 C1 Al2 52.26(18) . . ?
C2 C1 Mn1 140.7(4) . . ?
C2 C1 Al2 54.8(2) . . ?
C2 C1 O1 106.1(4) . . ?
C21 C20 H20 119.3 . . ?
C19 C20 C21 121.3(5) . . ?
C19 C20 H20 119.3 . . ?
C33 C32 H32 119.4 . . ?
C31 C32 C33 121.1(4) . . ?
C31 C32 H32 119.4 . . ?
C47 C48 H48 119.8 . . ?
C47 C48 C49 120.4(5) . . ?
C49 C48 H48 119.8 . . ?
C25 C26 H26A 109.5 . . ?
C25 C26 H26B 109.5 . . ?
C25 C26 H26C 109.5 . . ?
H26A C26 H26B 109.5 . . ?
H26A C26 H26C 109.5 . . ?
H26B C26 H26C 109.5 . . ?
C63 C65 H65A 109.5 . . ?
C63 C65 H65B 109.5 . . ?
C63 C65 H65C 109.5 . . ?
H65A C65 H65B 109.5 . . ?
H65A C65 H65C 109.5 . . ?
H65B C65 H65C 109.5 . . ?
C17 C18 H18 119.2 . . ?
C19 C18 C17 121.6(4) . . ?
C19 C18 H18 119.2 . . ?
C37 C38 H38A 109.5 . . ?
C37 C38 H38B 109.5 . . ?
C37 C38 H38C 109.5 . . ?
H38A C38 H38B 109.5 . . ?
H38A C38 H38C 109.5 . . ?
H38B C38 H38C 109.5 . . ?
C20 C19 C18 120.2(4) . . ?
C20 C19 H19 119.9 . . ?
C18 C19 H19 119.9 . . ?
C12 C11 H11A 109.5 . . ?
C12 C11 H11B 109.5 . . ?
C12 C11 H11C 109.5 . . ?
H11A C11 H11B 109.5 . . ?
H11A C11 H11C 109.5 . . ?
H11B C11 H11C 109.5 . . ?
C50 C49 H49 119.3 . . ?
C48 C49 C50 121.3(5) . . ?
C48 C49 H49 119.3 . . ?
C51 C53 H53A 109.5 . . ?
C51 C53 H53B 109.5 . . ?
C51 C53 H53C 109.5 . . ?
H53A C53 H53B 109.5 . . ?
H53A C53 H53C 109.5 . . ?
H53B C53 H53C 109.5 . . ?
C25 C27 H27A 109.5 . . ?
C25 C27 H27B 109.5 . . ?
C25 C27 H27C 109.5 . . ?
H27A C27 H27B 109.5 . . ?
H27A C27 H27C 109.5 . . ?
H27B C27 H27C 109.5 . . ?
C50 C54 H54 107.8 . . ?
C50 C54 C55 110.8(5) . . ?
C56 C54 C50 112.1(6) . . ?
C56 C54 H54 107.8 . . ?
C56 C54 C55 110.5(6) . . ?
C55 C54 H54 107.8 . . ?
C41 C40 H40A 109.5 . . ?
C41 C40 H40B 109.5 . . ?
C41 C40 H40C 109.5 . . ?
H40A C40 H40B 109.5 . . ?
H40A C40 H40C 109.5 . . ?
H40B C40 H40C 109.5 . . ?
C62 C66 H66 107.6 . . ?
C62 C66 C68 112.4(5) . . ?
C62 C66 C67 111.2(5) . . ?
C68 C66 H66 107.6 . . ?
C67 C66 H66 107.6 . . ?
C67 C66 C68 110.1(5) . . ?
C22 C24 H24A 109.5 . . ?
C22 C24 H24B 109.5 . . ?
C22 C24 H24C 109.5 . . ?
H24A C24 H24B 109.5 . . ?
H24A C24 H24C 109.5 . . ?
H24B C24 H24C 109.5 . . ?
C32 C31 H31 119.9 . . ?
C30 C31 C32 120.1(4) . . ?
C30 C31 H31 119.9 . . ?
C34 C36 H36A 109.5 . . ?
C34 C36 H36B 109.5 . . ?
C34 C36 H36C 109.5 . . ?
H36A C36 H36B 109.5 . . ?
H36A C36 H36C 109.5 . . ?
H36B C36 H36C 109.5 . . ?
C29 C30 H30 119.1 . . ?
C31 C30 C29 121.7(4) . . ?
C31 C30 H30 119.1 . . ?
O3 C3 Mn1 173.0(4) . . ?
C34 C35 H35A 109.5 . . ?
C34 C35 H35B 109.5 . . ?
C34 C35 H35C 109.5 . . ?
H35A C35 H35B 109.5 . . ?
H35A C35 H35C 109.5 . . ?
H35B C35 H35C 109.5 . . ?
C66 C68 H68A 109.5 . . ?
C66 C68 H68B 109.5 . . ?
C66 C68 H68C 109.5 . . ?
H68A C68 H68B 109.5 . . ?
H68A C68 H68C 109.5 . . ?
H68B C68 H68C 109.5 . . ?
C66 C67 H67A 109.5 . . ?
C66 C67 H67B 109.5 . . ?
C66 C67 H67C 109.5 . . ?
H67A C67 H67B 109.5 . . ?
H67A C67 H67C 109.5 . . ?
H67B C67 H67C 109.5 . . ?
Mn1 C7 H7 122.9 . . ?
C8 C7 Mn1 63.6(3) . . ?
C8 C7 H7 126.0 . . ?
C6 C7 Mn1 78.8(3) . . ?
C6 C7 H7 126.0 . . ?
C6 C7 C8 108.0 . . ?
Mn1 C8 H8 125.4 . . ?
C7 C8 Mn1 78.3(3) . . ?
C7 C8 H8 125.4 . . ?
C9 C8 Mn1 72.6(3) . . ?
C9 C8 C7 108.0 . . ?
C9 C8 H8 125.4 . . ?
C8 C9 Mn1 67.8(3) . . ?
C8 C9 C5 108.0 . . ?
C8 C9 C10 129.6(10) . . ?
C5 C9 Mn1 80.2(3) . . ?
C5 C9 C10 122.3(10) . . ?
C10 C9 Mn1 115.9(9) . . ?
Mn1 C5 H5 126.6 . . ?
C9 C5 Mn1 63.2(3) . . ?
C9 C5 H5 126.0 . . ?
C9 C5 C6 108.0 . . ?
C6 C5 Mn1 75.5(3) . . ?
C6 C5 H5 126.0 . . ?
Mn1 C6 H6 129.7 . . ?
C7 C6 Mn1 66.1(3) . . ?
C7 C6 C5 108.0 . . ?
C7 C6 H6 126.0 . . ?
C5 C6 Mn1 69.8(3) . . ?
C5 C6 H6 126.0 . . ?
C54 C56 H56A 109.5 . . ?
C54 C56 H56B 109.5 . . ?
C54 C56 H56C 109.5 . . ?
H56A C56 H56B 109.5 . . ?
H56A C56 H56C 109.5 . . ?
H56B C56 H56C 109.5 . . ?
H72A C72 H72B 108.4 . . ?
C71 C72 H72A 110.0 . . ?
C71 C72 H72B 110.0 . . ?
C71 C72 C73 108.3(10) . . ?
C73 C72 H72A 110.0 . . ?
C73 C72 H72B 110.0 . . ?
C72 C71 H71A 108.2 . . ?
C72 C71 H71B 108.2 . . ?
H71A C71 H71B 107.4 . . ?
C70 C71 C72 116.3(10) . . ?
C70 C71 H71A 108.2 . . ?
C70 C71 H71B 108.2 . . ?
C54 C55 H55A 109.5 . . ?
C54 C55 H55B 109.5 . . ?
C54 C55 H55C 109.5 . . ?
H55A C55 H55B 109.5 . . ?
H55A C55 H55C 109.5 . . ?
H55B C55 H55C 109.5 . . ?
C71 C70 H70A 106.7 . . ?
C71 C70 H70B 106.7 . . ?
C71 C70 C69 122.7(12) . . ?
H70A C70 H70B 106.6 . . ?
C69 C70 H70A 106.7 . . ?
C69 C70 H70B 106.7 . . ?
C72 C73 H73A 109.0 . . ?
C72 C73 H73B 109.0 . . ?
H73A C73 H73B 107.8 . . ?
C74 C73 C72 113.0(10) . . ?
C74 C73 H73A 109.0 . . ?
C74 C73 H73B 109.0 . . ?
C73 C74 H74A 109.5 . . ?
C73 C74 H74B 109.5 . . ?
C73 C74 H74C 109.5 . . ?
H74A C74 H74B 109.5 . . ?
H74A C74 H74C 109.5 . . ?
H74B C74 H74C 109.5 . . ?
C70 C69 H69A 109.5 . . ?
C70 C69 H69B 109.5 . . ?
C70 C69 H69C 109.5 . . ?
H69A C69 H69B 109.5 . . ?
H69A C69 H69C 109.5 . . ?
H69B C69 H69C 109.5 . . ?
C9 C10 H10A 109.5 . . ?
C9 C10 H10B 109.5 . . ?
C9 C10 H10C 109.5 . . ?
H10A C10 H10B 109.5 . . ?
H10A C10 H10C 109.5 . . ?
H10B C10 H10C 109.5 . . ?
H11D C110 H11E 109.5 . . ?
H11D C110 H11F 109.5 . . ?
H11E C110 H11F 109.5 . . ?
C109 C110 H11D 109.5 . . ?
C109 C110 H11E 109.5 . . ?
C109 C110 H11F 109.5 . . ?
Mn1 C106 H106 123.9 . . ?
C107 C106 Mn1 74.5(5) . . ?
C107 C106 H106 126.0 . . ?
C107 C106 C105 108.0 . . ?
C105 C106 Mn1 67.1(5) . . ?
C105 C106 H106 126.0 . . ?
Mn1 C107 H107 127.7 . . ?
C106 C107 Mn1 67.2(5) . . ?
C106 C107 H107 126.0 . . ?
C108 C107 Mn1 70.7(5) . . ?
C108 C107 C106 108.0 . . ?
C108 C107 H107 126.0 . . ?
Mn1 C108 H108 127.2 . . ?
C107 C108 Mn1 71.7(5) . . ?
C107 C108 H108 126.0 . . ?
C107 C108 C109 108.0 . . ?
C109 C108 Mn1 66.7(5) . . ?
C109 C108 H108 126.0 . . ?
C110 C109 Mn1 126.5(10) . . ?
C108 C109 Mn1 74.7(5) . . ?
C108 C109 C110 117.1(11) . . ?
C105 C109 Mn1 67.9(5) . . ?
C105 C109 C110 134.8(11) . . ?
C105 C109 C108 108.0 . . ?
Mn1 C105 H105 121.0 . . ?
C106 C105 Mn1 72.9(6) . . ?
C106 C105 H105 126.0 . . ?
C109 C105 Mn1 71.9(5) . . ?
C109 C105 C106 108.0 . . ?
C109 C105 H105 126.0 . . ?
O4 C4 Mn1 171.6(7) . . ?
H17A C174 H17B 109.5 . . ?
H17A C174 H17C 109.5 . . ?
H17B C174 H17C 109.5 . . ?
C173 C174 H17A 109.5 . . ?
C173 C174 H17B 109.5 . . ?
C173 C174 H17C 109.5 . . ?
C174 C173 H17D 108.1 . . ?
C174 C173 H17E 108.1 . . ?
C174 C173 C172 117(3) . . ?
H17D C173 H17E 107.3 . . ?
C172 C173 H17D 108.1 . . ?
C172 C173 H17E 108.1 . . ?
C173 C172 H17F 107.5 . . ?
C173 C172 H17G 107.5 . . ?
H17F C172 H17G 107.0 . . ?
C171 C172 C173 119(3) . . ?
C171 C172 H17F 107.5 . . ?
C171 C172 H17G 107.5 . . ?
C172 C171 H17H 108.1 . . ?
C172 C171 H17I 108.1 . . ?
C172 C171 C170 117(3) . . ?
H17H C171 H17I 107.3 . . ?
C170 C171 H17H 108.1 . . ?
C170 C171 H17I 108.1 . . ?
C171 C170 H17J 107.0 . . ?
C171 C170 H17K 107.0 . . ?
H17J C170 H17K 106.7 . . ?
C169 C170 C171 121(3) . . ?
C169 C170 H17J 107.0 . . ?
C169 C170 H17K 107.0 . . ?
C170 C169 H16A 109.5 . . ?
C170 C169 H16B 109.5 . . ?
C170 C169 H16C 109.5 . . ?
H16A C169 H16B 109.5 . . ?
H16A C169 H16C 109.5 . . ?
H16B C169 H16C 109.5 . . ?

_shelx_res_file                  
;
TITL mrc1920b_a.res in P2(1)/n
    mrc1920b.res
    created by SHELXL-2016/6 at 17:08:17 on 15-Feb-2019
REM Old TITL MRC1920b in P2/n #13
REM SHELXT solution in P2(1)/n
REM R1 0.263, Rweak 0.202, Alpha 0.048, Orientation as input
REM Formula found by SHELXT: C72 N O8 Al2 Mn
CELL 0.71073 12.8408 27.5925 19.8503 90 92.256 90
ZERR 4 0.0005 0.0009 0.0006 0 0.003 0
LATT 1
SYMM 0.5-X,0.5+Y,0.5-Z
SFAC C H Al Mn N O
UNIT 296 412 8 4 16 16
SADI C174 C173 C173 C172 C172 C171 C171 C170 C170 C169
SADI C174 C172 C173 C171 C172 C170 C171 C169
SIMU 0.01 0.01 1 O4 C4
SIMU 0.01 0.01 1 C8 C9 C5 C6 C106 C107 C109 C105 C7 C108
SIMU 0.01 0.01 2.2 C10 C110
SIMU 0.01 0.01 1 C72 C71 C70 C73 C74 C69 C174 C173 C172 C171 C170 C169

L.S. 4 0 0
PLAN  20
SIZE 0.19 0.284 0.434
TEMP -100
BOND $H
list 4
fmap 2 53
ACTA
OMIT 0 4 1
OMIT -1 3 1
OMIT 3 7 1
REM <olex2.extras>
REM <HklSrc "%.\\MRC1920b.hkl">
REM </olex2.extras>

WGHT    0.135500    6.857600
FVAR       3.00665   0.54624   0.73913
MN1   4    0.273352    0.684157    0.213203    11.00000    0.09440    0.05611 =
         0.04341   -0.00345    0.02162   -0.03204
AL1   3    0.007855    0.681045    0.308748    11.00000    0.04400    0.02873 =
         0.02420    0.00100   -0.00475    0.00618
AL2   3    0.225766    0.542239    0.274508    11.00000    0.02867    0.03030 =
         0.03866   -0.00016   -0.00453    0.00153
O1    6    0.292200    0.579278    0.216688    11.00000    0.04048    0.06509 =
         0.05953    0.01251    0.00269    0.00203
O2    6    0.067953    0.627020    0.302348    11.00000    0.07598    0.03880 =
         0.05063    0.00025   -0.00995    0.01078
N2    5   -0.059300    0.689590    0.390774    11.00000    0.04859    0.03262 =
         0.02459   -0.00043   -0.00163    0.00510
O3    6    0.109609    0.725086    0.296104    11.00000    0.05223    0.05599 =
         0.05328    0.01718    0.00013    0.00332
N4    5    0.174123    0.480184    0.250072    11.00000    0.03296    0.03233 =
         0.04723   -0.00332   -0.00543    0.00344
N3    5    0.328467    0.520091    0.338838    11.00000    0.02823    0.04047 =
         0.05053    0.00050   -0.00692    0.00237
N1    5   -0.102689    0.701655    0.249919    11.00000    0.05208    0.03447 =
         0.02792   -0.00022   -0.00555    0.00835
C2    1    0.142926    0.596499    0.280168    11.00000    0.03505    0.07846 =
         0.03914   -0.02716   -0.01332    0.01991
C14   1   -0.161636    0.698420    0.393351    11.00000    0.05438    0.03321 =
         0.03652   -0.00009    0.00335    0.00821
C46   1    0.408776    0.581528    0.414654    11.00000    0.04237    0.05358 =
         0.05488    0.00765   -0.01965   -0.00346
C57   1    0.105156    0.475776    0.190818    11.00000    0.04580    0.02836 =
         0.04423   -0.00717   -0.00609    0.00007
C28   1   -0.002779    0.681198    0.455081    11.00000    0.05549    0.04365 =
         0.02343   -0.00051   -0.00413    0.00533
C12   1   -0.200853    0.705650    0.269523    11.00000    0.04974    0.04020 =
         0.04496    0.00304   -0.00908    0.01022
C58   1   -0.002830    0.475940    0.197608    11.00000    0.04246    0.02935 =
         0.04811   -0.00054   -0.00853   -0.00312
C63   1   -0.052907    0.482905    0.265334    11.00000    0.03767    0.05259 =
         0.04672    0.00202   -0.00636   -0.00078
AFIX  13
H63   2    0.004248    0.482835    0.301038    11.00000   -1.20000
AFIX   0
C45   1    0.415036    0.551529    0.358479    11.00000    0.02858    0.04705 =
         0.06133    0.00546   -0.01377   -0.00207
C16   1   -0.082179    0.717923    0.182021    11.00000    0.05998    0.03884 =
         0.02874    0.00293   -0.01015    0.01448
C43   1    0.194968    0.439908    0.285887    11.00000    0.04189    0.03052 =
         0.05928    0.00268   -0.00294    0.00326
C13   1   -0.228016    0.703012    0.336670    11.00000    0.04096    0.05238 =
         0.04972    0.00255   -0.00050    0.00951
AFIX  43
H13   2   -0.300398    0.704528    0.344677    11.00000   -1.20000
AFIX   0
C64   1   -0.108448    0.531847    0.268675    11.00000    0.04030    0.05571 =
         0.05925   -0.00167   -0.00522    0.00046
AFIX 137
H64A  2   -0.057578    0.558026    0.264317    11.00000   -1.50000
H64B  2   -0.141978    0.534809    0.311987    11.00000   -1.50000
H64C  2   -0.161366    0.534056    0.231860    11.00000   -1.50000
AFIX   0
C41   1    0.329464    0.475416    0.365431    11.00000    0.03315    0.04781 =
         0.05520    0.00785   -0.00910    0.00677
C51   1    0.308995    0.587377    0.451751    11.00000    0.04594    0.06087 =
         0.04959   -0.00373   -0.01820    0.00104
AFIX  13
H51   2    0.256571    0.564094    0.431918    11.00000   -1.20000
AFIX   0
C37   1   -0.064844    0.592262    0.451815    11.00000    0.06184    0.04352 =
         0.04214    0.01155   -0.00901   -0.00489
AFIX  13
H37   2   -0.098930    0.603867    0.408612    11.00000   -1.20000
AFIX   0
C21   1   -0.063161    0.767783    0.172309    11.00000    0.07223    0.03786 =
         0.03544    0.00358   -0.00924    0.01569
C39   1    0.014700    0.553702    0.434629    11.00000    0.06860    0.04289 =
         0.04370    0.00840   -0.00413   -0.00666
AFIX 137
H39A  2    0.065783    0.567591    0.404715    11.00000   -1.50000
H39B  2   -0.020944    0.526468    0.411963    11.00000   -1.50000
H39C  2    0.050450    0.542232    0.476149    11.00000   -1.50000
AFIX   0
C33   1   -0.011386    0.635239    0.485783    11.00000    0.06258    0.04500 =
         0.02977    0.00477   -0.00464   -0.00099
C42   1    0.263712    0.438801    0.341716    11.00000    0.04983    0.03807 =
         0.06471    0.01133   -0.00855    0.00860
AFIX  43
H42   2    0.265941    0.409409    0.366656    11.00000   -1.20000
AFIX   0
C62   1    0.149520    0.471260    0.127770    11.00000    0.05723    0.03545 =
         0.05197   -0.01340   -0.00207    0.00074
C59   1   -0.065974    0.469931    0.139941    11.00000    0.04787    0.04201 =
         0.05543    0.00061   -0.01413   -0.00682
AFIX  43
H59   2   -0.139533    0.469943    0.143515    11.00000   -1.20000
AFIX   0
C34   1    0.071749    0.767619    0.452103    11.00000    0.07545    0.04269 =
         0.05237   -0.01017   -0.00255   -0.00798
AFIX  13
H34   2    0.029390    0.768365    0.408750    11.00000   -1.20000
AFIX   0
C22   1   -0.101132    0.630898    0.136944    11.00000    0.09132    0.04252 =
         0.03541   -0.00599   -0.01340    0.00745
AFIX  13
H22   2   -0.112429    0.624531    0.185709    11.00000   -1.20000
AFIX   0
C50   1    0.504901    0.549518    0.320467    11.00000    0.03501    0.06467 =
         0.07473    0.00070   -0.00783   -0.00189
C61   1    0.081970    0.464954    0.071623    11.00000    0.07312    0.04796 =
         0.04780   -0.01198   -0.00109   -0.00305
AFIX  43
H61   2    0.110070    0.461278    0.028357    11.00000   -1.20000
AFIX   0
C60   1   -0.024343    0.463944    0.077554    11.00000    0.07080    0.04606 =
         0.04656   -0.00319   -0.02065   -0.00879
AFIX  43
H60   2   -0.068914    0.459137    0.038793    11.00000   -1.20000
AFIX   0
C29   1    0.056166    0.718633    0.485019    11.00000    0.07080    0.04547 =
         0.03480   -0.00594   -0.00789    0.00002
C25   1   -0.061506    0.804602    0.228953    11.00000    0.08120    0.03844 =
         0.04147    0.00218   -0.00642    0.01227
AFIX  13
H25   2   -0.069801    0.786615    0.272146    11.00000   -1.20000
AFIX   0
C17   1   -0.085075    0.685188    0.128159    11.00000    0.07999    0.04398 =
         0.03074    0.00087   -0.01515    0.01357
C23   1   -0.005159    0.602873    0.117310    11.00000    0.09909    0.04194 =
         0.05012   -0.00255   -0.01378    0.00945
AFIX 137
H23A  2    0.010982    0.610737    0.070721    11.00000   -1.50000
H23B  2   -0.018554    0.568031    0.121069    11.00000   -1.50000
H23C  2    0.054025    0.611766    0.147470    11.00000   -1.50000
AFIX   0
C47   1    0.497833    0.608754    0.434528    11.00000    0.05178    0.07014 =
         0.07354    0.00836   -0.02893   -0.01388
AFIX  43
H47   2    0.495654    0.629363    0.472784    11.00000   -1.20000
AFIX   0
C15   1   -0.209536    0.705855    0.461207    11.00000    0.06901    0.05818 =
         0.04545   -0.00164    0.01433    0.00887
AFIX 137
H15A  2   -0.194684    0.677623    0.489961    11.00000   -1.50000
H15B  2   -0.285119    0.709800    0.454765    11.00000   -1.50000
H15C  2   -0.179758    0.734945    0.482745    11.00000   -1.50000
AFIX   0
C44   1    0.143921    0.392124    0.266056    11.00000    0.06965    0.03542 =
         0.08968    0.00112   -0.01630   -0.00198
AFIX 137
H44A  2    0.073115    0.391149    0.282715    11.00000   -1.50000
H44B  2    0.184773    0.365305    0.285814    11.00000   -1.50000
H44C  2    0.140909    0.389059    0.216833    11.00000   -1.50000
AFIX   0
C52   1    0.323145    0.576345    0.528042    11.00000    0.07578    0.08908 =
         0.04780    0.00948   -0.01218    0.01002
AFIX 137
H52A  2    0.346750    0.542812    0.534297    11.00000   -1.50000
H52B  2    0.256518    0.580779    0.549683    11.00000   -1.50000
H52C  2    0.375122    0.598460    0.548433    11.00000   -1.50000
AFIX   0
C1    1    0.223244    0.619552    0.239292    11.00000    0.07081    0.05141 =
         0.05026    0.00244   -0.00034   -0.00046
C20   1   -0.047551    0.783563    0.106247    11.00000    0.10154    0.04499 =
         0.04022    0.01178   -0.00553    0.01778
AFIX  43
H20   2   -0.033305    0.816819    0.098323    11.00000   -1.20000
AFIX   0
C32   1    0.035729    0.628933    0.549434    11.00000    0.09485    0.06260 =
         0.03296    0.01076   -0.01061   -0.00397
AFIX  43
H32   2    0.028771    0.598793    0.571949    11.00000   -1.20000
AFIX   0
C48   1    0.586839    0.605895    0.399632    11.00000    0.04532    0.07983 =
         0.08319    0.00818   -0.02485   -0.02047
AFIX  43
H48   2    0.646654    0.623780    0.414477    11.00000   -1.20000
AFIX   0
C26   1   -0.154331    0.839950    0.219954    11.00000    0.09944    0.05180 =
         0.06735   -0.00881   -0.00311    0.02216
AFIX 137
H26A  2   -0.149267    0.857416    0.177220    11.00000   -1.50000
H26B  2   -0.152821    0.863187    0.257317    11.00000   -1.50000
H26C  2   -0.219781    0.821668    0.219618    11.00000   -1.50000
AFIX   0
C65   1   -0.128016    0.441053    0.281129    11.00000    0.05790    0.06120 =
         0.06337    0.00764    0.00476   -0.00624
AFIX 137
H65A  2   -0.185349    0.440327    0.247066    11.00000   -1.50000
H65B  2   -0.156141    0.446068    0.325781    11.00000   -1.50000
H65C  2   -0.090211    0.410212    0.280563    11.00000   -1.50000
AFIX   0
C18   1   -0.070566    0.703595    0.063731    11.00000    0.12092    0.05737 =
         0.03020   -0.00415   -0.01171    0.02593
AFIX  43
H18   2   -0.073280    0.682130    0.026284    11.00000   -1.20000
AFIX   0
C38   1   -0.150536    0.569694    0.495008    11.00000    0.06795    0.05777 =
         0.08632    0.01472    0.01194    0.00045
AFIX 137
H38A  2   -0.187480    0.544396    0.468957    11.00000   -1.50000
H38B  2   -0.199972    0.594937    0.507353    11.00000   -1.50000
H38C  2   -0.118275    0.555497    0.535992    11.00000   -1.50000
AFIX   0
C19   1   -0.052424    0.752092    0.053145    11.00000    0.13042    0.06441 =
         0.03536    0.01444   -0.00265    0.03391
AFIX  43
H19   2   -0.043255    0.763721    0.008725    11.00000   -1.20000
AFIX   0
C11   1   -0.288559    0.714685    0.217771    11.00000    0.05511    0.08201 =
         0.05762    0.00345   -0.01744    0.01955
AFIX 137
H11A  2   -0.279054    0.746457    0.196818    11.00000   -1.50000
H11B  2   -0.355403    0.714015    0.239936    11.00000   -1.50000
H11C  2   -0.287959    0.689429    0.183077    11.00000   -1.50000
AFIX   0
C49   1    0.590728    0.577227    0.342917    11.00000    0.03310    0.09973 =
         0.09522    0.01826   -0.00640   -0.00399
AFIX  43
H49   2    0.652925    0.576257    0.318572    11.00000   -1.20000
AFIX   0
C53   1    0.266579    0.638704    0.441105    11.00000    0.06210    0.07162 =
         0.05988   -0.00274   -0.02006    0.00723
AFIX 137
H53A  2    0.316688    0.662176    0.460374    11.00000   -1.50000
H53B  2    0.200174    0.641932    0.463389    11.00000   -1.50000
H53C  2    0.255690    0.644900    0.392727    11.00000   -1.50000
AFIX   0
C27   1    0.040243    0.832835    0.235159    11.00000    0.09063    0.05358 =
         0.08750   -0.00494   -0.01180    0.00080
AFIX 137
H27A  2    0.098412    0.810233    0.242692    11.00000   -1.50000
H27B  2    0.037782    0.855355    0.273240    11.00000   -1.50000
H27C  2    0.050052    0.851096    0.193542    11.00000   -1.50000
AFIX   0
C54   1    0.511215    0.518594    0.257259    11.00000    0.03460    0.09689 =
         0.09023   -0.00424    0.00732    0.00287
AFIX  13
H54   2    0.439090    0.507384    0.244393    11.00000   -1.20000
AFIX   0
C40   1    0.405745    0.462618    0.422201    11.00000    0.05044    0.06914 =
         0.08678    0.01668   -0.02768    0.00714
AFIX 137
H40A  2    0.476867    0.468886    0.408264    11.00000   -1.50000
H40B  2    0.398497    0.428238    0.433491    11.00000   -1.50000
H40C  2    0.391519    0.482399    0.461798    11.00000   -1.50000
AFIX   0
C66   1    0.266448    0.471370    0.119680    11.00000    0.05137    0.07530 =
         0.06265   -0.02226    0.00832    0.00509
AFIX  13
H66   2    0.299753    0.484052    0.162524    11.00000   -1.20000
AFIX   0
C24   1   -0.197257    0.612737    0.096176    11.00000    0.10387    0.06998 =
         0.08212   -0.01835   -0.02641    0.00620
AFIX 137
H24A  2   -0.259979    0.627917    0.113244    11.00000   -1.50000
H24B  2   -0.202467    0.577457    0.100638    11.00000   -1.50000
H24C  2   -0.190763    0.621229    0.048588    11.00000   -1.50000
AFIX   0
C31   1    0.092284    0.665616    0.580385    11.00000    0.12880    0.07891 =
         0.03328    0.00811   -0.03174   -0.00611
AFIX  43
H31   2    0.123162    0.660787    0.624148    11.00000   -1.20000
AFIX   0
C36   1    0.185232    0.775624    0.436238    11.00000    0.08836    0.06245 =
         0.08410   -0.00104   -0.00427   -0.01442
AFIX 137
H36A  2    0.227885    0.775953    0.478276    11.00000   -1.50000
H36B  2    0.192384    0.806707    0.412986    11.00000   -1.50000
H36C  2    0.208640    0.749376    0.407216    11.00000   -1.50000
AFIX   0
C30   1    0.104198    0.709274    0.548071    11.00000    0.10587    0.06838 =
         0.04284   -0.01335   -0.02134   -0.01979
AFIX  43
H30   2    0.146181    0.733694    0.569184    11.00000   -1.20000
AFIX   0
C3    1    0.178579    0.711230    0.261106    11.00000    0.09736    0.04503 =
         0.04702    0.00970   -0.01168   -0.00442
C35   1    0.035019    0.809212    0.496756    11.00000    0.12365    0.04951 =
         0.09349   -0.01629    0.00833   -0.00175
AFIX 137
H35A  2   -0.038534    0.804457    0.506431    11.00000   -1.50000
H35B  2    0.043292    0.840109    0.473212    11.00000   -1.50000
H35C  2    0.076856    0.809615    0.539122    11.00000   -1.50000
AFIX   0
C68   1    0.299054    0.504518    0.062356    11.00000    0.08104    0.10306 =
         0.13463    0.00279    0.04028   -0.00487
AFIX 137
H68A  2    0.276198    0.490345    0.018984    11.00000   -1.50000
H68B  2    0.375066    0.507988    0.064094    11.00000   -1.50000
H68C  2    0.266767    0.536437    0.067298    11.00000   -1.50000
AFIX   0
C67   1    0.307510    0.420249    0.109076    11.00000    0.08721    0.09869 =
         0.12408   -0.00031    0.01854    0.03846
AFIX 137
H67A  2    0.285067    0.399199    0.145528    11.00000   -1.50000
H67B  2    0.383819    0.420936    0.109157    11.00000   -1.50000
H67C  2    0.280057    0.407725    0.065722    11.00000   -1.50000
AFIX  56
PART 1
C7    1    0.252707    0.656622    0.106548    21.00000    0.10308    0.07269 =
         0.05762    0.01837    0.00709   -0.01773
AFIX  43
H7    2    0.232649    0.624266    0.096064    21.00000   -1.20000
AFIX  55
C8    1    0.354402    0.672324    0.127026    21.00000    0.07859    0.09403 =
         0.06528    0.00852    0.02606    0.01145
AFIX  13
H8    2    0.419396    0.652561    0.124407    21.00000   -1.20000
AFIX  55
C9    1    0.350803    0.723182    0.137627    21.00000    0.08043    0.08130 =
         0.08629    0.02459    0.01963   -0.02160
C5    1    0.246884    0.738912    0.123701    21.00000    0.08860    0.07087 =
         0.07641    0.03114    0.00380    0.01840
AFIX  43
H5    2    0.222246    0.771274    0.126707    21.00000   -1.20000
AFIX  55
C6    1    0.186257    0.697775    0.104493    21.00000    0.04522    0.07296 =
         0.05702    0.03489    0.00300    0.00622
AFIX  43
H6    2    0.113938    0.697785    0.092393    21.00000   -1.20000
AFIX   0
PART 0
C56   1    0.551713    0.547073    0.198298    11.00000    0.12142    0.13915 =
         0.09936   -0.00038    0.02491    0.01801
AFIX 137
H56A  2    0.506847    0.575266    0.189377    11.00000   -1.50000
H56B  2    0.551429    0.526337    0.158208    11.00000   -1.50000
H56C  2    0.623001    0.557995    0.209254    11.00000   -1.50000
AFIX   0

PART 1
C72   1    0.601170    0.828045    0.408233    31.00000    0.09943    0.10010 =
         0.09323   -0.00085    0.01528    0.01138
AFIX  23
H72A  2    0.564395    0.853902    0.432407    31.00000   -1.20000
H72B  2    0.615093    0.800882    0.439904    31.00000   -1.20000
AFIX   0
C71   1    0.701772    0.847157    0.382908    31.00000    0.08424    0.11595 =
         0.08869    0.03117    0.01546    0.03572
AFIX  23
H71A  2    0.743764    0.819303    0.368119    31.00000   -1.20000
H71B  2    0.685603    0.867411    0.342678    31.00000   -1.20000
AFIX   0

PART 0
C55   1    0.578159    0.473802    0.270989    11.00000    0.13211    0.11505 =
         0.13036   -0.01191    0.01932    0.04694
AFIX 137
H55A  2    0.648854    0.483789    0.285299    11.00000   -1.50000
H55B  2    0.580843    0.454338    0.229797    11.00000   -1.50000
H55C  2    0.547830    0.454472    0.306701    11.00000   -1.50000
AFIX   0

PART 1
C70   1    0.763292    0.874660    0.428780    31.00000    0.10667    0.11432 =
         0.12157   -0.01141    0.00835    0.01261
AFIX  23
H70A  2    0.782657    0.852935    0.466939    31.00000   -1.20000
H70B  2    0.717300    0.899940    0.446812    31.00000   -1.20000
AFIX   0
C73   1    0.532499    0.810207    0.346410    31.00000    0.10694    0.09288 =
         0.10996    0.00370    0.01787    0.02830
AFIX  23
H73A  2    0.533783    0.834976    0.310370    31.00000   -1.20000
H73B  2    0.562977    0.780053    0.328682    31.00000   -1.20000
AFIX   0
C74   1    0.429864    0.801432    0.362047    31.00000    0.16240    0.08817 =
         0.10840    0.01379    0.00123    0.00678
AFIX  33
H74A  2    0.390615    0.790386    0.321577    31.00000   -1.50000
H74B  2    0.427836    0.776380    0.396967    31.00000   -1.50000
H74C  2    0.398629    0.831330    0.378646    31.00000   -1.50000
AFIX   0
C69   1    0.856407    0.898440    0.410412    31.00000    0.12888    0.13223 =
         0.12126    0.02731    0.02681    0.00246
AFIX  33
H69A  2    0.887120    0.915497    0.449679    31.00000   -1.50000
H69B  2    0.906040    0.874400    0.394603    31.00000   -1.50000
H69C  2    0.840150    0.921790    0.374312    31.00000   -1.50000
AFIX   0

C10   1    0.431189    0.755481    0.161282    21.00000    0.14182    0.13084 =
         0.14064   -0.01509   -0.00713   -0.00542
AFIX 137
H10A  2    0.400390    0.786717    0.172979    21.00000   -1.50000
H10B  2    0.481185    0.760273    0.125832    21.00000   -1.50000
H10C  2    0.467119    0.741602    0.201259    21.00000   -1.50000
AFIX   0
PART 0
PART 2
C110  1    0.288925    0.787842    0.139979   -21.00000    0.11719
AFIX 137
H11D  2    0.304873    0.798449    0.186360   -21.00000   -1.50000
H11E  2    0.217613    0.797434    0.126550   -21.00000   -1.50000
H11F  2    0.337890    0.802975    0.109712   -21.00000   -1.50000
AFIX  56
C106  1    0.288857    0.651530    0.117863   -21.00000    0.09514
AFIX  43
H106  2    0.262967    0.620220    0.106421   -21.00000   -1.20000
AFIX  55
C107  1    0.391978    0.662632    0.141375   -21.00000    0.09905
AFIX  43
H107  2    0.447189    0.640054    0.148424   -21.00000   -1.20000
AFIX  55
C108  1    0.398082    0.713407    0.152499   -21.00000    0.09236
AFIX  43
H108  2    0.458095    0.730763    0.168298   -21.00000   -1.20000
AFIX  55
C109  1    0.298734    0.733686    0.135862   -21.00000    0.08124
C105  1    0.231229    0.695443    0.114456   -21.00000    0.06428
AFIX  43
H105  2    0.160016    0.698670    0.100335   -21.00000   -1.20000
AFIX   0
C4    1    0.366111    0.685735    0.278409    11.00000    0.06882    0.08709 =
         0.10556    0.02792    0.00873   -0.00776
O4    6    0.433394    0.685599    0.314216    11.00000    0.08388    0.09410 =
         0.20260    0.01129   -0.04015   -0.02362

C174  1    0.487569    0.824029    0.378167   -31.00000    0.10834
AFIX  33
H17A  2    0.450175    0.823321    0.334178   -31.00000   -1.50000
H17B  2    0.470407    0.794926    0.403763   -31.00000   -1.50000
H17C  2    0.466903    0.852900    0.403103   -31.00000   -1.50000
AFIX   0
C173  1    0.597190    0.825399    0.368630   -31.00000    0.10500
AFIX  23
H17D  2    0.612384    0.854365    0.341273   -31.00000   -1.20000
H17E  2    0.615875    0.796596    0.341931   -31.00000   -1.20000
AFIX   0
C172  1    0.663870    0.826566    0.428272   -31.00000    0.11040
AFIX  23
H17F  2    0.629246    0.846836    0.461924   -31.00000   -1.20000
H17G  2    0.667415    0.793221    0.446631   -31.00000   -1.20000
AFIX   0
C171  1    0.767863    0.843657    0.424029   -31.00000    0.11175
AFIX  23
H17H  2    0.787419    0.841522    0.376374   -31.00000   -1.20000
H17I  2    0.814307    0.821442    0.450364   -31.00000   -1.20000
AFIX   0
C170  1    0.788158    0.892278    0.447170   -31.00000    0.11370
AFIX  23
H17J  2    0.728622    0.912448    0.430808   -31.00000   -1.20000
H17K  2    0.786224    0.891668    0.496971   -31.00000   -1.20000
AFIX   0
C169  1    0.879656    0.917096    0.430864   -31.00000    0.12729
AFIX  33
H16A  2    0.879403    0.949502    0.451062   -31.00000   -1.50000
H16B  2    0.940623    0.899062    0.448415   -31.00000   -1.50000
H16C  2    0.882602    0.919991    0.381771   -31.00000   -1.50000
AFIX   0
HKLF 4


REM  mrc1920b_a.res in P2(1)/n
REM R1 =  0.0843 for    8735 Fo > 4sig(Fo)  and  0.1330 for all   14077 data
REM    820 parameters refined using     94 restraints

END

WGHT      0.1355      6.8583

REM Highest difference peak  1.174,  deepest hole -0.810,  1-sigma level  0.074
Q1    1   0.3012  0.6192  0.2057  11.00000  0.05    1.17
Q2    1   0.1631  0.6649  0.2678  11.00000  0.05    1.06
Q3    1   0.2174  0.6799  0.1462  11.00000  0.05    0.88
Q4    1   0.4519  0.7007  0.2035  11.00000  0.05    0.84
Q5    1   0.3298  0.7440  0.2624  11.00000  0.05    0.83
Q6    1   0.3696  0.7426  0.2001  11.00000  0.05    0.81
Q7    1   0.3034  0.6582  0.2214  11.00000  0.05    0.71
Q8    1   0.1863  0.6799  0.0874  11.00000  0.05    0.60
Q9    1   0.1602  0.5988  0.2721  11.00000  0.05    0.58
Q10   1   0.3453  0.7787  0.1404  11.00000  0.05    0.55
Q11   1   0.1197  0.5783  0.3024  11.00000  0.05    0.54
Q12   1   0.3686  0.7221  0.3030  11.00000  0.05    0.53
Q13   1   0.3023  0.5619  0.1854  11.00000  0.05    0.45
Q14   1   0.4465  0.6920  0.2521  11.00000  0.05    0.43
Q15   1   0.2445  0.7879  0.1338  11.00000  0.05    0.42
Q16   1   0.2642  0.5788  0.2217  11.00000  0.05    0.34
Q17   1  -0.1521  0.6982  0.2601  11.00000  0.05    0.32
Q18   1   0.4645  0.6344  0.1368  11.00000  0.05    0.28
Q19   1   0.2290  0.6738  0.2066  11.00000  0.05    0.28
Q20   1  -0.3248  0.6827  0.2226  11.00000  0.05    0.27
;
_shelx_res_checksum              9516
_shelx_hkl_file                  
;
   0   0  -3-357.094 140.073   1
   0   0   3 718.650 149.480   1
   0   0   4 75019.7 1121.16   1
   0   0  -4 75002.5 1125.91   1
   0   0  -5 656.610 254.227   1
   0   0   5 655.301 190.665   1
   0   0   6 585605. 3792.79   1
   0   0  -6 556145. 3842.45   1
   0   0   7 385.710 219.953   1
   0   0  -7 830.027 304.001   1
   0   0   8 5721.50 439.326   1
   0   0  -8 5809.72 467.948   1
   0   0   9-205.562 206.621   1
   0   0  -9-107.342 215.008   1
   0   0 -10 106.029 236.740   1
   0   0  10-277.334 231.591   1
   0   0 -11-232.415 218.274   1
   0   0  11-210.999 198.531   1
   0   0 -12 99223.7 2314.58   1
   0   0 -13 1062.02 399.729   1
   0   0  16-72.6338 216.431   2
   0   0  17-80.8306 231.373   2
   0   0  18 8705.37 796.773   2
   0   0  19 172.324 273.954   2
   0   0  20-318.432 300.981   2
   0   0  21-308.024 322.359   2
   0   0  22 1259.45 403.062   2
   0   0  23-392.736 361.014   2
   0   0  24 336.509 329.867   2
   0   1   3 18025.8 491.954   1
   0  -1   3 17666.0 478.073   1
   0   1   4 181472. 1754.38   1
   0  -1  -4 179478. 1752.74   1
   0  -1   4 179275. 1711.70   1
   0   1  -4 180335. 1723.74   1
   0   1   5 424655. 2991.57   1
   0  -1   5 435101. 2940.66   1
   0   1  -5 425882. 2950.16   1
   0  -1  -5 421614. 2986.08   1
   0   1  -6 26822.0 839.675   1
   0  -1  -6 24352.5 804.989   1
   0   1   6 25699.1 822.430   1
   0  -1   6 24511.6 793.284   1
   0  -1   7 66719.1 1409.64   1
   0   1  -7 67700.3 1423.65   1
   0  -1  -7 66026.2 1436.03   1
   0   1   7 70895.9 1452.47   1
   0   1   8 42724.3 1234.72   1
   0  -1   8 43228.3 1211.94   1
   0   1  -8 42561.6 1206.60   1
   0  -1  -8 43888.6 1235.92   1
   0  -1   9 5706.05 485.265   1
   0  -1  -9 6010.78 535.292   1
   0   1  -9 5603.45 496.484   1
   0   1   9 6578.12 520.186   1
   0  -1  10 40709.0 1319.69   1
   0   1 -10 39690.3 1303.57   1
   0   1  10 41676.2 1344.85   1
   0  -1 -10 40637.0 1314.36   1
   0   1 -11 22467.0 1023.81   1
   0  -1  11 21455.7 993.646   1
   0   1  11 20226.1 994.093   1
   0  -1 -11 20928.2 1015.19   1
   0  -1 -12 37410.0 1449.47   1
   0  -1 -13 29926.6 1344.69   1
   0  -1 -14 295.385 280.308   1
   0  -1 -15 37102.4 1652.61   1
   0   1  15 36453.8 1369.53   2
   0   1  16 108.622 194.897   2
   0   1  17 4323.20 547.499   2
   0  -1  18 1224.27 368.525   2
   0   1  18 1625.43 391.487   2
   0  -1  19-587.698 347.387   2
   0   1  19 187.495 307.225   2
   0  -1  20 3927.72 586.647   2
   0   1  20 3798.07 588.119   2
   0   1  21 3717.79 593.839   2
   0  -1  21 3261.75 564.366   2
   0   1  22 12070.6 1030.36   2
   0  -1  22 12582.9 1070.62   2
   0  -1  23-57.0169 311.450   2
   0   1  23 154.163 266.139   2
   0  -1  24 3244.86 575.245   2
   0  -2  -2 14.6381 55.6122   1
   0   2   2 22371.8 472.346   1
   0   2   3 34900.2 687.159   1
   0   2   3 33286.8 456.336   2
   0   2   4 1086.88 197.321   1
   0  -2   4 572.212 154.829   1
   0  -2  -4 1021.06 195.346   1
   0  -2   5 882.525 178.003   1
   0  -2  -5 730.918 182.972   1
   0   2   5 872.828 181.227   1
   0  -2   6 26971.0 827.769   1
   0   2   6 28264.6 865.965   1
   0  -2  -6 27453.5 864.841   1
   0  -2  -7 14936.3 692.072   1
   0   2   7 15856.1 696.996   1
   0  -2   7 16001.7 675.887   1
   0  -2   8 4372.35 402.368   1
   0   2   8 4799.99 434.888   1
   0  -2  -8 4286.49 429.503   1
   0  -2  -9 15163.3 923.942   1
   0   2   9 14939.6 855.251   1
   0  -2   9 12313.8 709.928   1
   0   2  10 23793.1 1036.37   1
   0  -2 -10 21692.8 971.953   1
   0  -2  10 23528.7 1006.87   1
   0  -2 -11 71882.2 1855.97   1
   0  -2  11 69948.0 1795.05   1
   0  -2 -12 24453.7 1162.53   1
   0   2  13 10313.9 662.842   2
   0  -2 -13 9669.12 802.449   1
   0  -2 -14 8016.67 754.903   1
   0   2  14 8712.71 644.333   2
   0   2  15 172.770 186.785   2
   0  -2 -15 251.797 312.637   1
   0   2  16 432.400 200.458   2
   0  -2 -16 1480.02 564.739   1
   0   2  17 669.887 229.914   2
   0   2  18 3065.94 469.698   2
   0  -2  18 1988.37 443.376   2
   0  -2  19 93.0115 248.669   2
   0   2  19 330.967 251.080   2
   0   2  20 4273.13 555.136   2
   0  -2  20 3922.71 637.552   2
   0  -2  21 942.780 287.730   2
   0   2  21 1899.73 437.773   2
   0  -2  22-168.839 313.334   2
   0   2  22 101.597 260.072   2
   0  -2  23 1040.78 420.275   2
   0   2  23 689.906 405.272   2
   0  -2  24-469.137 472.206   2
   0  -2  25 286.130 287.638   2
   0  -3  -1-32.9255 39.9157   1
   0   3   2 332685. 1952.41   1
   0  -3  -2-43.2209 69.6237   1
   0   3   3 83634.5 1095.20   1
   0  -3  -3 79162.8 1080.68   1
   0   3   4 49816.0 973.826   1
   0   3   4 50402.3 609.090   2
   0  -3  -4 48329.3 974.710   1
   0   3   5 22709.5 505.770   2
   0  -3  -5 23798.4 739.366   1
   0  -3   5 23442.0 729.626   1
   0   3   5 22415.7 724.983   1
   0  -3  -6 1659.86 275.044   1
   0   3   6 1835.74 193.675   2
   0   3   6 2103.32 299.524   1
   0  -3  -7 26809.4 937.598   1
   0  -3   7 29577.5 925.950   1
   0   3   7 28095.5 944.012   1
   0  -3  -8-154.811 244.481   1
   0  -3   8 251.605 169.651   1
   0   3   8 516.715 367.742   1
   0  -3  -9 55128.9 1492.32   1
   0  -3   9 56105.5 1448.95   1
   0   3   9 58226.2 1563.39   1
   0   3  10 30199.4 1277.30   1
   0   3  10 21638.2 780.420   2
   0  -3  10 21586.8 952.880   1
   0  -3 -10 31761.1 1484.65   1
   0   3  11 43328.0 1161.50   2
   0  -3 -11 41280.2 1438.60   1
   0  -3  11 42364.0 1433.38   1
   0   3  12 10333.5 611.272   2
   0  -3 -12 10463.7 788.689   1
   0   3  13 53253.2 1436.03   2
   0  -3 -13 55845.0 1834.02   1
   0   3  14 1274.62 284.932   2
   0  -3 -14 643.587 299.342   1
   0  -3 -15-148.406 351.082   1
   0   3  15 57.2067 198.820   2
   0  -3 -16 109.153 338.654   1
   0   3  16-19.9972 216.751   2
   0   3  17 1978.00 411.300   2
   0  -3 -17 1637.44 434.194   1
   0   3  18 430.215 257.059   2
   0   3  19 2801.50 473.666   2
   0  -3  19 3030.86 527.573   2
   0   3  20 974.797 373.895   2
   0  -3  20 1354.85 452.285   2
   0   3  21 11154.4 910.330   2
   0  -3  21 10592.9 986.045   2
   0  -3  22 558.769 364.701   2
   0   3  22 501.297 319.582   2
   0  -3  23 5461.87 766.393   2
   0  -3  24 2963.47 607.049   2
   0  -3  25 3008.50 639.450   2
   0  -4  -1-586.952 114.323   1
   0   4   2 233903. 1646.40   1
   0  -4  -2 113207. 1276.86   1
   0   4   3 41744.4 839.969   1
   0  -4  -3 38441.7 818.463   1
   0   4   4 14643.3 557.651   1
   0   4   4 14972.7 304.146   2
   0  -4  -4 13707.6 557.102   1
   0   4   5 296.015 94.4854   2
   0   4   5 288.808 152.810   1
   0   4   6 22485.5 806.582   1
   0  -4   6 24380.3 780.784   1
   0  -4  -6 22446.9 805.564   1
   0   4   6 23015.7 536.504   2
   0   4   7 2660.82 217.410   2
   0  -4   7 2866.92 315.531   1
   0   4   7 3445.85 364.954   1
   0  -4  -7 2765.22 349.652   1
   0   4   8 378.108 150.770   2
   0  -4  -8 203.571 218.164   1
   0  -4   8 467.097 187.967   1
   0   4   8 316.857 154.582   1
   0   4   9 823.646 241.050   1
   0  -4   9 779.946 219.513   1
   0  -4  -9 850.818 275.475   1
   0   4   9 725.504 138.999   2
   0  -4 -10 35248.5 1277.19   1
   0   4  10 37227.4 1293.67   1
   0  -4  10 37169.9 1247.46   1
   0   4  10 37099.9 967.653   2
   0   4  11 91694.2 1631.87   2
   0  -4 -11 82734.8 2072.66   1
   0  -4  11 87594.8 2033.75   1
   0   4  12 4994.36 422.288   2
   0  -4 -12 4823.17 548.709   1
   0   4  13 2279.72 314.925   2
   0  -4 -13 2590.02 517.392   1
   0   4  14 103.443 157.846   2
   0  -4 -14 120.729 262.170   1
   0  -4 -15 1988.29 439.547   1
   0   4  15 2048.50 339.958   2
   0  -4 -16 1899.29 428.216   1
   0   4  16 1933.52 354.593   2
   0  -4 -17 7569.71 840.205   1
   0   4  17 6888.44 607.575   2
   0   4  18-450.429 258.779   2
   0  -4 -18-794.771 431.783   1
   0   4  19 2641.99 457.291   2
   0   4  20 355.716 268.817   2
   0  -4  20 1094.36 473.774   2
   0  -4  21 3502.00 685.384   2
   0   4  21 2994.69 526.059   2
   0  -4  22 52.5637 309.983   2
   0  -4  23 2627.10 581.736   2
   0  -4  24-158.427 322.979   2
   0  -4  25-73.0330 345.205   2
   0  -4  26-816.657 454.912   2
   0   5   1 129412. 1206.47   1
   0  -5  -1 121576. 1188.38   1
   0  -5  -2 48201.1 826.744   1
   0   5   2 47738.8 825.097   1
   0  -5  -3 36474.6 803.285   1
   0   5   3 36570.3 781.212   1
   0   5   4 2814.43 283.604   1
   0  -5  -4 2667.55 278.115   1
   0   5   5 1429.37 123.669   2
   0   5   5 1416.30 236.612   1
   0  -5  -5 1999.20 291.843   1
   0   5   6 2131.95 179.531   2
   0  -5  -6 1829.88 267.484   1
   0   5   6 2027.01 313.201   1
   0  -5  -7 4096.85 380.831   1
   0   5   7 3550.61 232.800   2
   0   5   7 3815.58 358.840   1
   0  -5   7 3942.07 358.174   1
   0   5   8 29462.3 1063.21   1
   0  -5   8 30630.6 1027.61   1
   0   5   8 28402.3 701.806   2
   0  -5  -8 28834.1 1046.31   1
   0  -5   9 13461.6 773.357   1
   0  -5  -9 14218.7 793.549   1
   0   5   9 14418.3 792.910   1
   0   5   9 14756.3 550.391   2
   0   5  10 21160.5 707.813   2
   0   5  10 20479.8 969.109   1
   0  -5 -10 20275.9 1005.20   1
   0  -5  10 20184.6 954.058   1
   0  -5 -11 2445.09 404.579   1
   0   5  11 3047.50 307.553   2
   0  -5 -12 37288.7 1475.64   1
   0   5  12 39350.5 1084.64   2
   0  -5 -13 231.734 286.006   1
   0   5  13 312.049 174.113   2
   0  -5 -14 5030.56 653.292   1
   0   5  14 5629.42 469.445   2
   0  -5 -15 45400.6 1825.80   1
   0   5  15 48009.3 1404.74   2
   0  -5 -16 509.864 389.897   1
   0   5  16 362.433 213.721   2
   0  -5 -17 7508.12 811.219   1
   0   5  17 7855.83 630.245   2
   0   5  18 258.665 207.924   2
   0  -5 -18-3.76251 371.668   1
   0  -5 -19 5395.42 748.670   1
   0   5  19 5762.92 588.416   2
   0   5  20-105.105 204.377   2
   0  -5  20-179.193 283.367   2
   0  -5  21 8294.72 904.238   2
   0   5  21 7587.69 703.322   2
   0  -5  22 1957.35 531.374   2
   0  -5  23 5764.00 825.532   2
   0  -5  24-395.634 359.058   2
   0  -5  25 797.717 426.212   2
   0  -5  26 166.788 320.204   2
   0  -6  -1 108133. 1196.55   1
   0   6   2 316742. 2258.06   1
   0  -6  -2 311877. 2192.02   1
   0  -6  -3 467804. 3011.54   1
   0   6   3 469968. 2944.12   1
   0  -6  -4 4973.40 372.358   1
   0   6   4 4698.47 348.804   1
   0  -6  -5 25834.4 856.390   1
   0   6   5 28333.1 907.323   1
   0   6   6 11779.8 320.149   2
   0  -6  -6 11176.5 583.811   1
   0   6   6 10864.7 575.179   1
   0  -6   7 9099.64 543.219   1
   0  -6  -7 9426.58 591.847   1
   0   6   7 8922.25 334.681   2
   0   6   7 9182.20 582.635   1
   0   6   8 26608.8 630.117   2
   0  -6   8 28535.1 990.051   1
   0   6   8 27918.0 1029.85   1
   0  -6  -8 26943.4 1048.41   1
   0   6   9 1560.15 189.937   2
   0  -6  -9 1146.01 268.378   1
   0   6   9 1854.17 319.549   1
   0   6  10 11371.4 738.885   1
   0  -6 -10 9753.85 709.874   1
   0   6  10 10702.9 488.882   2
   0  -6  10 11652.9 713.767   1
   0  -6 -11 4725.74 523.948   1
   0   6  11 4663.20 345.678   2
   0  -6 -12 2491.67 416.461   1
   0   6  12 2150.31 274.091   2
   0   6  13 24.7431 149.936   2
   0  -6 -13 259.545 297.740   1
   0  -6 -14 399.357 333.929   1
   0   6  14 241.661 161.009   2
   0  -6 -15 33.7034 285.494   1
   0   6  15 197.384 176.856   2
   0   6  16 3425.91 419.669   2
   0  -6 -16 2669.36 484.025   1
   0  -6 -17 11253.8 1024.20   1
   0   6  17 11680.5 745.776   2
   0   6  18 3305.35 457.443   2
   0  -6 -18 3290.40 681.217   1
   0   6  19 1689.98 319.367   2
   0  -6 -19 2179.07 552.472   1
   0   6  20-190.127 235.612   2
   0  -6 -20 476.692 308.619   1
   0  -6  21-170.854 284.317   2
   0  -6  22 424.387 305.648   2
   0  -6  23 762.792 412.874   2
   0  -6  24-45.6296 311.945   2
   0  -6  25-660.060 426.776   2
   0  -7  -1 149250. 1533.24   1
   0  -7  -2 145729. 1618.64   1
   0   7   2 141038. 1576.96   1
   0  -7  -3 7286.41 430.408   1
   0   7   3 6956.36 398.625   1
   0  -7  -4 36288.3 946.569   1
   0   7   4 34126.6 908.271   1
   0   7   5 348.911 199.625   1
   0  -7  -5 198.348 178.483   1
   0   7   6 47465.9 1250.43   1
   0  -7  -6 44428.6 1184.26   1
   0   7   6 44378.7 556.654   2
   0   7   7 10709.9 628.508   1
   0   7   7 10973.9 329.158   2
   0  -7  -7 10491.2 649.051   1
   0  -7   8 70147.7 1561.07   1
   0  -7  -8 67791.4 1644.20   1
   0   7   8 66178.6 926.302   2
   0   7   8 68452.3 1650.82   1
   0   7   9 529.703 238.415   1
   0   7   9 62.7443 104.284   2
   0  -7   9 197.485 150.516   1
   0  -7  -9-62.3040 258.208   1
   0  -7 -10 6309.55 576.904   1
   0  -7  10 6616.42 554.692   1
   0   7  10 6358.36 361.385   2
   0   7  10 6472.30 583.498   1
   0  -7 -11 120.178 222.201   1
   0   7  11 501.702 159.496   2
   0  -7  11 121.159 209.757   1
   0  -7 -12 5966.39 642.663   1
   0   7  12 6480.26 414.578   2
   0  -7 -13 408.403 253.783   1
   0   7  13 159.884 121.635   2
   0  -7 -14-574.339 399.811   1
   0   7  14 210.394 135.787   2
   0   7  15 8167.72 548.028   2
   0  -7 -15 8754.96 916.135   1
   0   7  16 10815.0 670.625   2
   0  -7 -16 10707.6 985.897   1
   0   7  17-55.8145 165.228   2
   0  -7 -17-123.530 303.969   1
   0   7  18 12040.7 771.274   2
   0  -7 -18 12640.7 1134.38   1
   0  -7 -19 193.792 317.565   1
   0   7  19-301.173 248.279   2
   0  -7 -20 10127.7 1122.46   1
   0  -7 -21 370.311 408.437   1
   0  -7  22 5789.55 839.476   2
   0  -7  23 860.045 427.347   2
   0  -7  24 1081.19 504.695   2
   0  -7  25 534.189 371.858   2
   0  -8  -1 327452. 2400.16   1
   0   8   2 183112. 1886.78   1
   0  -8  -2 181973. 1877.48   1
   0  -8  -3 2769.40 259.417   1
   0   8   3 3807.98 313.084   1
   0  -8  -4 15444.3 638.495   1
   0   8   4 16424.2 648.972   1
   0   8   5 14263.2 618.882   1
   0  -8  -5 15969.4 720.516   1
   0  -8  -6 128.062 206.879   1
   0   8   6 357.343 164.401   1
   0   8   7 27514.6 463.799   2
   0   8   7 33109.0 1179.69   1
   0   8   8 294.866 91.4291   2
   0  -8  -8-39.5637 203.515   1
   0   8   8 224.028 201.329   1
   0  -8  -9 1594.41 347.628   1
   0   8   9 1708.29 161.722   2
   0   8   9 1482.10 292.566   1
   0  -8   9 1788.99 308.564   1
   0   8  10 50279.0 924.439   2
   0  -8  10 52461.1 1502.51   1
   0  -8 -10 50647.9 1603.75   1
   0  -8  11-14.3472 160.616   1
   0   8  11 104.412 112.041   2
   0  -8 -11 304.454 228.052   1
   0   8  12 16268.6 622.747   2
   0  -8 -12 16325.2 1000.16   1
   0  -8 -13-17.5949 311.059   1
   0   8  13 165.411 118.787   2
   0  -8 -14 11133.0 889.094   1
   0   8  14 10423.5 562.285   2
   0   8  15 57.5944 166.660   2
   0  -8 -15-633.674 441.435   1
   0   8  16 13321.3 692.297   2
   0  -8 -16 13965.8 1077.69   1
   0   8  17 7966.21 576.258   2
   0  -8 -17 8106.89 879.326   1
   0   8  18 2852.15 373.977   2
   0  -8 -18 2912.62 584.622   1
   0   8  19 745.068 254.860   2
   0  -8 -19 533.897 321.384   1
   0  -8 -20 1067.00 461.833   1
   0  -8 -21-1050.96 505.830   1
   0  -8  22-405.821 476.877   2
   0  -8  23 1771.97 571.374   2
   0  -8  24-716.277 486.304   2
   0  -9  -1 10640.9 541.263   1
   0  -9  -2 216.596 128.286   1
   0  -9  -3 9898.67 498.228   1
   0   9   3 9335.27 502.056   1
   0  -9  -4 35944.1 1033.21   1
   0  -9  -4 36742.5 512.373   2
   0   9   4 38036.1 1024.09   1
   0   9   5 246.425 153.646   1
   0  -9  -5 722.500 215.125   1
   0   9   6 40214.3 1131.31   1
   0  -9  -6 42154.3 1226.15   1
   0  -9  -7 7469.34 540.146   1
   0   9   7 6498.76 512.282   1
   0   9   8 47797.9 635.976   2
   0  -9  -8 51341.9 1461.00   1
   0   9   8 51752.4 1501.25   1
   0  -9  -9 14038.2 869.965   1
   0   9   9 12490.2 785.188   1
   0   9   9 11743.8 364.761   2
   0  -9   9 11728.8 680.000   1
   0   9  10 33756.2 690.551   2
   0  -9  10 36076.9 1249.23   1
   0  -9 -10 32841.6 1322.02   1
   0   9  11 527.192 129.271   2
   0  -9 -11 626.931 283.139   1
   0   9  12 8020.31 411.900   2
   0  -9 -12 8823.94 796.601   1
   0   9  13 2044.08 244.413   2
   0  -9 -13 1666.85 457.530   1
   0   9  14 302.516 160.783   2
   0  -9 -14 155.410 303.505   1
   0   9  15-182.126 174.761   2
   0  -9 -15 96.7632 337.056   1
   0  -9 -16 12909.5 1061.75   1
   0   9  16 11979.1 643.838   2
   0   9  17 2802.66 349.951   2
   0  -9 -17 1366.18 480.120   1
   0  -9 -18-690.136 493.536   1
   0   9  18 500.958 212.265   2
   0  -9 -19 3938.32 698.233   1
   0  -9 -20 8407.91 1025.24   1
   0  -9 -21 823.912 476.341   1
   0  -9 -22 3051.77 715.884   1
   0  -9  22 4154.68 792.205   2
   0  -9  23 194.516 366.127   2
   0  -9  24 781.964 506.939   2
   0 -10  -1 88274.5 1381.81   1
   0 -10  -2 9735.03 495.626   1
   0  10   3 26060.3 813.937   1
   0 -10  -3 25938.2 831.456   1
   0 -10  -4 6919.32 480.010   1
   0  10   4 7395.29 484.181   1
   0 -10  -4 6781.93 241.851   2
   0 -10  -5 1108.73 238.482   1
   0 -10  -5 893.687 97.5320   2
   0  10   5 1273.44 264.923   1
   0  10   6 35152.0 1116.04   1
   0 -10  -6 36369.2 1133.08   1
   0  10   7 5163.67 455.006   1
   0 -10  -7 5333.52 492.408   1
   0  10   8 9349.09 674.979   1
   0 -10  -8 10567.9 666.391   1
   0  10   9 16097.5 375.531   2
   0 -10  -9 15663.1 892.426   1
   0  10   9 15933.3 877.946   1
   0 -10  10 953.402 242.697   1
   0 -10 -10 874.596 305.320   1
   0  10  10 869.489 123.821   2
   0 -10 -11 7216.20 655.513   1
   0  10  11 7078.33 322.612   2
   0  10  12 996.591 141.835   2
   0 -10 -12 474.767 259.572   1
   0  10  13 25073.6 722.847   2
   0 -10 -13 26326.3 1386.18   1
   0 -10 -14 13146.1 1008.42   1
   0  10  14 14474.1 591.406   2
   0  10  15 12174.4 575.849   2
   0 -10 -15 12740.9 1029.63   1
   0 -10 -16-277.055 376.404   1
   0  10  16-193.836 146.447   2
   0 -10 -17 207.084 350.982   1
   0  10  17 137.672 131.131   2
   0 -10 -18 1249.96 473.832   1
   0 -10 -19 975.941 344.029   1
   0 -10 -20 5321.56 882.528   1
   0 -10 -21 171.537 491.577   1
   0 -10 -22 5.35108 451.427   1
   0 -10  23 515.334 431.500   2
   0 -11  -1 7491.49 462.469   1
   0 -11  -2 57354.2 1229.80   1
   0 -11  -3 4421.52 377.360   1
   0  11   3 4642.46 379.825   1
   0  11   4 58953.2 1375.23   1
   0 -11  -4 64812.4 1486.37   1
   0 -11  -5 53178.3 1363.54   1
   0 -11  -5 53524.9 646.482   2
   0  11   5 53505.9 1364.14   1
   0 -11  -6 14451.2 770.428   1
   0  11   6 13927.6 744.170   1
   0  11   7 4444.21 434.395   1
   0 -11  -7 3911.47 419.354   1
   0  11   8-39.3731 194.284   1
   0 -11  -8-158.703 232.905   1
   0 -11  -9 59469.1 1715.11   1
   0 -11 -10 1611.20 340.400   1
   0  11  10 1359.42 120.850   2
   0 -11  10 1195.84 234.356   1
   0 -11 -11 9137.68 759.723   1
   0  11  11 8777.60 314.385   2
   0 -11 -12-18.5699 244.884   1
   0  11  12-61.0669 82.0069   2
   0 -11 -13 14745.1 1052.04   1
   0  11  13 13067.0 486.673   2
   0  11  14 2013.40 214.256   2
   0 -11 -14 2181.30 428.312   1
   0 -11 -15-249.405 306.569   1
   0  11  15 53.0720 115.420   2
   0 -11 -16-211.386 327.820   1
   0  11  16 31.0788 118.558   2
   0 -11 -17 2246.80 549.531   1
   0 -11 -18-114.186 338.298   1
   0 -11 -19 9237.28 1064.86   1
   0 -11 -20 374.333 446.385   1
   0 -11 -21 10743.3 1164.78   1
   0 -11 -22-526.247 487.164   1
   0 -11  23 2085.23 670.086   2
   0 -12  -1 65858.9 1343.63   1
   0 -12  -2 31575.6 951.846   1
   0 -12  -3 1772.24 332.919   1
   0 -12  -4 2723.76 350.536   1
   0  12   4 2610.46 373.419   1
   0 -12  -5 14407.1 754.649   1
   0  12   5 14078.6 737.517   1
   0 -12  -5 14233.4 362.641   2
   0  12   6 3775.98 417.044   1
   0 -12  -6 4757.01 475.847   1
   0 -12  -7 2622.62 356.603   1
   0  12   7 2751.14 358.224   1
   0  12   8 5774.03 547.379   1
   0 -12  -8 6295.31 578.433   1
   0 -12  -9 22231.9 1097.70   1
   0 -12 -10 5981.18 606.748   1
   0 -12 -11 9807.86 821.150   1
   0  12  12 1724.33 132.114   2
   0 -12 -12 1030.23 300.229   1
   0 -12 -13 1293.12 378.678   1
   0  12  13 1308.38 145.983   2
   0  12  14 464.803 109.764   2
   0 -12 -14 99.3258 298.534   1
   0 -12 -15 228.252 271.664   1
   0  12  15 378.937 129.582   2
   0 -12 -16 677.828 354.382   1
   0 -12 -17 32377.3 1749.26   1
   0 -12 -18 123.473 355.924   1
   0 -12 -19 308.716 361.194   1
   0 -12 -20 10.9763 367.835   1
   0 -12 -21 500.465 496.957   1
   0 -12 -22-371.826 420.947   1
   0 -12  23-433.170 363.748   2
   0 -13   0 2347.18 416.857   1
   0 -13  -1 15387.3 869.725   1
   0 -13  -2 23967.9 847.162   1
   0 -13  -3 2438.51 287.680   1
   0  13   4 1061.79 226.349   1
   0 -13  -4 967.494 241.492   1
   0  13   5 869.994 236.627   1
   0 -13  -5 763.022 102.084   2
   0 -13  -5 753.961 206.253   1
   0 -13  -6 2472.27 380.115   1
   0  13   6 2418.33 345.727   1
   0 -13  -6 2250.84 134.047   2
   0  13   7 11646.2 737.185   1
   0 -13  -7 11307.3 734.231   1
   0 -13  -8 7476.46 638.932   1
   0  13   8 7759.32 634.913   1
   0 -13  -9 121.358 255.252   1
   0 -13 -10 20489.3 1095.10   1
   0 -13 -11 3284.15 482.985   1
   0 -13 -12 9042.42 801.535   1
   0 -13 -13 1484.08 383.746   1
   0  13  14 11072.2 330.735   2
   0 -13 -14 11960.7 1005.33   1
   0 -13 -15 12036.2 1032.57   1
   0 -13 -16 1450.96 407.417   1
   0 -13 -17 9685.39 1006.08   1
   0 -13 -18 1550.84 538.484   1
   0 -13 -19 518.269 412.367   1
   0 -13 -20 1942.31 541.113   1
   0 -13 -21 4834.41 843.320   1
   0 -14   0 168418. 2176.58   1
   0 -14  -1 210486. 2503.05   1
   0 -14  -2 83393.2 1622.13   1
   0 -14  -3 43.2333 135.253   1
   0 -14  -4 5684.48 507.919   1
   0 -14  -5 10030.4 356.162   2
   0  14   5 10284.3 635.861   1
   0 -14  -5 11308.1 692.219   1
   0 -14  -6 25456.7 481.530   2
   0  14   6 28236.4 1109.00   1
   0 -14  -6 26376.8 1081.89   1
   0 -14  -7 8420.77 660.413   1
   0  14   7 9037.98 663.874   1
   0 -14  -8 2314.41 398.734   1
   0 -14  -9 6732.18 794.784   1
   0 -14 -10 9640.20 766.890   1
   0 -14 -11 2254.26 428.223   1
   0 -14 -12 11171.1 920.653   1
   0 -14 -13 292.034 260.493   1
   0 -14 -14 5575.47 678.365   1
   0 -14 -15 1873.14 496.794   1
   0 -14 -16 164.396 342.536   1
   0 -14 -17 4481.27 746.338   1
   0 -14 -18 989.959 449.300   1
   0 -14 -19-482.007 368.212   1
   0 -14 -20 1790.24 632.336   1
   0 -14 -21 93.9068 371.411   1
   0 -15   0 1904.87 325.368   1
   0 -15  -1 29814.3 985.222   1
   0 -15  -2 1543.18 330.329   1
   0 -15  -3 11.6391 167.242   1
   0 -15  -4-44.1481 139.113   1
   0 -15  -5 7362.00 573.195   1
   0  15   5 6697.69 538.525   1
   0 -15  -5 6862.31 311.032   2
   0  15   6 2859.83 366.451   1
   0 -15  -6 3087.37 184.468   2
   0 -15  -6 3287.14 406.129   1
   0  15   7 12695.0 792.539   1
   0 -15  -7 13160.8 807.457   1
   0 -15  -8 837.210 246.991   1
   0 -15  -9 1382.31 374.325   1
   0 -15 -10 6469.88 656.017   1
   0 -15 -11 643.505 338.108   1
   0 -15 -12 4029.65 589.717   1
   0 -15 -13 8508.43 804.899   1
   0 -15 -14 2440.42 778.267   1
   0 -15 -15 1257.48 456.769   1
   0 -15 -16 2926.94 653.631   1
   0 -15 -17-562.569 396.663   1
   0 -15 -18 4131.73 737.653   1
   0 -15 -19 727.841 483.087   1
   0 -15 -20 3557.23 696.578   1
   0 -15 -21-928.762 528.368   1
   0 -16   0 284.518 171.978   1
   0 -16  -1 8834.27 581.717   1
   0 -16  -2 6896.28 503.603   1
   0 -16  -3 18437.0 824.198   1
   0 -16  -4 5606.13 495.292   1
   0 -16  -5 4376.57 472.452   1
   0 -16  -6 16037.7 440.745   2
   0  16   6 16272.8 868.564   1
   0 -16  -6 16929.5 918.654   1
   0 -16  -7 6.03404 43.9532   2
   0 -16  -7-39.2934 234.099   1
   0 -16  -8 8305.91 722.896   1
   0 -16  -9 446.660 259.778   1
   0 -16 -10 10471.9 835.177   1
   0 -16 -11 23496.6 1276.75   1
   0 -16 -12 3851.17 584.175   1
   0 -16 -13 9328.40 860.597   1
   0 -16 -14 540.690 316.238   1
   0 -16 -15 1185.86 433.526   1
   0 -16 -16 8.05702 289.272   1
   0 -16 -17 693.464 420.670   1
   0 -16 -18 254.993 391.135   1
   0 -16 -19 99.0600 359.209   1
   0 -16 -20 3660.42 824.864   1
   0 -16 -21 1077.84 500.438   1
   0 -17   0 170.934 162.726   1
   0 -17  -1 451.753 148.156   1
   0 -17  -2 1072.65 242.029   1
   0 -17  -3 16579.4 814.766   1
   0 -17  -4 1830.37 323.915   1
   0 -17  -5 3368.92 424.660   1
   0  17   6 34681.6 1301.29   1
   0 -17  -6 35304.8 1327.89   1
   0 -17  -6 33110.3 680.216   2
   0 -17  -7 88.3728 215.876   1
   0 -17  -7 151.226 57.2678   2
   0 -17  -8 9861.44 770.795   1
   0 -17  -9 4537.97 540.838   1
   0 -17 -10 22211.0 1195.93   1
   0 -17 -11 23086.5 1288.37   1
   0 -17 -12 44562.9 1822.34   1
   0 -17 -13 6550.31 765.693   1
   0 -17 -14 626.517 340.397   1
   0 -17 -15 8671.22 926.853   1
   0 -17 -16 1484.71 474.916   1
   0 -17 -17 412.536 390.252   1
   0 -17 -18-104.669 422.567   1
   0 -17 -19 1652.16 582.003   1
   0 -17 -20-96.8738 426.343   1
   0 -18   0 50183.9 1390.75   1
   0 -18   1 2945.15 348.996   1
   0 -18  -1 3182.61 362.357   1
   0 -18  -2 249.908 196.657   1
   0 -18  -3 311.679 188.951   1
   0 -18  -4 12.4896 169.005   1
   0 -18  -5 17303.5 939.359   1
   0 -18  -6 248.475 252.530   1
   0 -18  -6 553.271 154.265   2
   0 -18  -7 5907.06 239.479   2
   0 -18  -7 6103.10 581.671   1
   0 -18  -8 3817.65 506.168   1
   0 -18  -9 26188.7 1280.65   1
   0 -18 -10 700.876 309.205   1
   0 -18 -11 17106.7 1136.68   1
   0 -18 -12 3256.26 598.304   1
   0 -18 -13 7750.85 861.331   1
   0 -18 -14-234.992 330.880   1
   0 -18 -15 1373.89 465.054   1
   0 -18 -16 653.078 315.738   1
   0 -18 -17 6139.64 862.437   1
   0 -18 -18 737.003 542.882   1
   0 -18 -19 4107.99 793.785   1
   0 -18 -20 1022.68 561.843   1
   0 -19   0 922.676 305.105   1
   0 -19  -1 2399.05 347.981   1
   0 -19   1 2521.52 351.524   1
   0 -19  -2 15466.5 824.566   1
   0 -19  -3 8350.88 636.520   1
   0 -19  -4 720.921 201.181   1
   0 -19  -5 1377.64 319.483   1
   0 -19  -6 466.302 232.181   1
   0 -19  -6 52.7384 83.2995   2
   0 -19  -7 4777.41 232.712   2
   0 -19  -7 5353.14 566.414   1
   0 -19  -8 3679.56 535.189   1
   0 -19  -9 21960.2 1220.56   1
   0 -19 -10 10264.0 861.174   1
   0 -19 -11 34140.3 1600.41   1
   0 -19 -12 7143.84 783.111   1
   0 -19 -13 10531.4 952.335   1
   0 -19 -14 9525.16 951.703   1
   0 -19 -15 379.300 337.058   1
   0 -19 -16 4472.86 719.582   1
   0 -19 -17 1938.75 595.934   1
   0 -19 -18 579.451 482.865   1
   0 -19 -19 1275.55 590.085   1
   0 -19 -20 1547.43 625.648   1
   0 -20   0 41438.7 1335.87   1
   0 -20  -1 53590.3 1522.62   1
   0 -20   1 54666.8 1506.73   1
   0 -20  -2 12022.5 745.235   1
   0 -20  -3 35517.1 1282.20   1
   0 -20  -4-161.446 208.264   1
   0 -20  -5 4961.06 550.046   1
   0 -20  -6 14718.9 927.918   1
   0 -20  -6 14017.0 512.943   2
   0 -20  -7 156.766 86.1391   2
   0 -20  -7 5713.70 893.548   1
   0 -20  -8 6230.97 648.858   1
   0 -20  -9 1928.08 423.124   1
   0 -20 -10 6508.38 747.190   1
   0 -20 -11 24313.0 1356.29   1
   0 -20 -12 2227.85 471.583   1
   0 -20 -13 8881.65 942.758   1
   0 -20 -14 680.427 391.432   1
   0 -20 -15 1373.02 499.689   1
   0 -20 -16 2529.54 577.258   1
   0 -20 -17 4195.20 777.945   1
   0 -20 -18 8834.73 1048.80   1
   0 -20 -19-307.250 338.469   1
   0 -21   0 438.749 214.914   1
   0 -21  -1 337.336 220.843   1
   0 -21   1 1166.03 317.712   1
   0 -21  -2 10599.3 734.836   1
   0 -21  -3 7051.08 646.680   1
   0 -21  -4-21.5026 197.093   1
   0 -21  -5 153.121 219.216   1
   0 -21  -6 17064.9 1017.92   1
   0 -21  -6 16319.7 578.242   2
   0 -21  -7 2670.83 198.398   2
   0 -21  -7 4415.02 577.044   1
   0 -21  -8 2752.83 521.674   1
   0 -21  -9 1523.35 394.835   1
   0 -21 -10 309.803 295.232   1
   0 -21 -11 1739.98 458.940   1
   0 -21 -12-361.591 328.168   1
   0 -21 -13 839.830 354.370   1
   0 -21 -14 1913.75 513.955   1
   0 -21 -15-94.9917 326.719   1
   0 -21 -16 502.349 353.893   1
   0 -21 -17 2630.29 653.162   1
   0 -21 -18 755.683 500.086   1
   0 -21 -19-66.6988 336.206   1
   0 -22   0 4398.76 479.215   1
   0 -22   1 1392.41 318.281   1
   0 -22  -1 987.039 300.928   1
   0 -22  -2-2.82382 184.714   1
   0 -22   2 162.220 170.171   1
   0 -22  -3 60417.3 1758.73   1
   0 -22  -4 1951.39 363.793   1
   0 -22  -5 1517.74 325.716   1
   0 -22  -6 5071.51 337.291   2
   0 -22  -6 5134.94 592.321   1
   0 -22  -7 4770.71 570.815   1
   0 -22  -8 24182.5 1292.18   1
   0 -22  -9 577.943 270.597   1
   0 -22 -10 9809.63 911.087   1
   0 -22 -11 1015.36 398.319   1
   0 -22 -12 12536.1 1047.36   1
   0 -22 -13 509.570 337.682   1
   0 -22 -14 5891.20 803.857   1
   0 -22 -15 949.851 397.584   1
   0 -22 -16 76.2531 359.579   1
   0 -22 -17 33.1842 337.043   1
   0 -22 -18-114.835 346.801   1
   0 -22 -19-842.558 529.164   1
   0 -23   0 83.8858 201.400   1
   0 -23  -1 4524.71 530.426   1
   0 -23   1 5145.17 528.307   1
   0 -23   2 54.3939 189.068   1
   0 -23  -2-275.941 222.729   1
   0 -23  -3 1557.03 363.847   1
   0 -23  -4 9365.57 752.384   1
   0 -23  -5 3547.19 499.239   1
   0 -23  -6 3135.71 441.155   1
   0 -23  -7 2098.23 427.182   1
   0 -23  -8 3300.14 559.019   1
   0 -23  -9 1919.14 457.600   1
   0 -23 -10 4575.42 667.361   1
   0 -23 -11-227.866 349.793   1
   0 -23 -12 1841.63 454.577   1
   0 -23 -13 7600.73 892.096   1
   0 -23 -14 1866.94 544.213   1
   0 -23 -15 1703.67 464.375   1
   0 -23 -16 851.783 326.120   1
   0 -23 -17 169.061 348.604   1
   0 -23 -18-204.138 416.337   1
   0 -24   0 9842.98 751.206   1
   0 -24   1 17199.4 954.159   1
   0 -24  -1 16078.1 972.216   1
   0 -24   2 6433.48 597.784   1
   0 -24  -2 6010.47 580.931   1
   0 -24  -3-260.956 274.362   1
   0 -24  -4 1531.48 344.004   1
   0 -24  -5 178.249 202.423   1
   0 -24  -6 7084.61 692.174   1
   0 -24  -7 16414.9 1077.48   1
   0 -24  -8 85.0890 244.773   1
   0 -24  -9 1019.57 408.008   1
   0 -24 -10 7784.17 839.994   1
   0 -24 -11 2061.70 492.392   1
   0 -24 -12 2193.08 524.550   1
   0 -24 -13 7262.86 892.474   1
   0 -24 -14 749.420 443.622   1
   0 -24 -15 89.3825 300.497   1
   0 -24 -16 417.948 325.127   1
   0 -24 -17 3763.69 799.659   1
   0 -24 -18 346.989 421.967   1
   0 -25   0 49.4147 227.509   1
   0 -25   1 2679.23 427.751   1
   0 -25  -1 2871.39 429.591   1
   0 -25   2 526.416 263.333   1
   0 -25  -2 516.724 221.361   1
   0 -25   3 837.531 261.926   1
   0 -25  -3 595.540 262.618   1
   0 -25  -4 3797.51 535.622   1
   0 -25  -5 241.904 219.715   1
   0 -25  -6 2756.39 480.639   1
   0 -25  -7 1553.58 378.184   1
   0 -25  -8 865.803 287.856   1
   0 -25  -9 2421.92 513.039   1
   0 -25 -10 246.357 281.462   1
   0 -25 -11 958.243 374.733   1
   0 -25 -12 212.950 315.974   1
   0 -25 -13-86.3676 305.793   1
   0 -25 -14 2183.16 535.948   1
   0 -25 -15 498.586 408.980   1
   0 -25 -16 99.9954 359.202   1
   0 -25 -17-288.522 431.955   1
   0 -26   0 162.415 209.063   1
   0 -26  -1 223.936 204.597   1
   0 -26   1-165.838 233.664   1
   0 -26   2 185.428 195.140   1
   0 -26  -2 495.862 215.486   1
   0 -26  -3 2502.02 442.294   1
   0 -26   3 1450.49 338.387   1
   0 -26  -4 81.6152 193.144   1
   0 -26  -5 219.649 312.411   1
   0 -26  -6 1960.54 370.116   1
   0 -26  -7 4434.27 588.020   1
   0 -26  -8 130.085 262.053   1
   0 -26  -9 5602.92 693.145   1
   0 -26 -10 3738.44 601.703   1
   0 -26 -11 5973.14 788.647   1
   0 -26 -12-350.617 356.939   1
   0 -26 -13 334.659 318.857   1
   0 -26 -14 471.752 371.921   1
   0 -26 -15-131.098 356.054   1
   0 -26 -16 1686.03 517.223   1
   0 -26 -17 195.966 408.061   1
   0 -27   0-70.4361 273.588   1
   0 -27   1 2062.04 424.800   1
   0 -27  -1 2809.68 444.478   1
   0 -27   2 227.928 257.769   1
   0 -27  -2 138.390 192.795   1
   0 -27   3 313.369 238.498   1
   0 -27  -3 751.274 300.614   1
   0 -27   4 616.167 262.946   1
   0 -27  -4 287.301 288.004   1
   0 -27  -5 373.562 262.670   1
   0 -27  -6 653.511 271.367   1
   0 -27  -7 1493.21 366.342   1
   0 -27  -8 174.097 252.425   1
   0 -27  -9-366.261 270.331   1
   0 -27 -10-215.288 331.475   1
   0 -27 -11 3619.88 611.663   1
   0 -27 -12 642.916 357.851   1
   0 -27 -13 2276.15 590.841   1
   0 -27 -14 339.875 440.909   1
   0 -27 -15 316.385 381.175   1
   0 -27 -16 959.755 428.824   1
   0 -28   0 322.790 281.587   1
   0 -28   1 25829.3 1252.65   1
   0 -28  -1 23867.5 1197.71   1
   0 -28   2 245.242 228.063   1
   0 -28  -2-510.545 313.540   1
   0 -28  -3 5038.50 618.796   1
   0 -28   3 4589.14 573.892   1
   0 -28   4 369.236 216.050   1
   0 -28  -4 353.413 311.798   1
   0 -28  -5 399.190 242.211   1
   0 -28  -6-91.3548 216.200   1
   0 -28  -7 909.686 410.296   1
   0 -28  -8 527.933 286.816   1
   0 -28  -9 4134.86 641.729   1
   0 -28 -10 2380.73 500.062   1
   0 -28 -11 3765.05 638.216   1
   0 -28 -12 935.471 418.027   1
   0 -28 -13 3931.20 704.449   1
   0 -28 -14 587.143 377.455   1
   0 -28 -15-286.406 412.809   1
   0 -28 -16-92.3027 365.901   1
   0 -29   0-291.532 270.601   1
   0 -29   1 485.916 357.804   1
   0 -29  -1 418.779 256.240   1
   0 -29  -2-94.1397 214.828   1
   0 -29   2 531.522 306.108   1
   0 -29   3 416.925 270.133   1
   0 -29  -3 606.065 340.633   1
   0 -29  -4 475.462 287.754   1
   0 -29  -5 4638.55 612.649   1
   0 -29  -6-226.337 267.769   1
   0 -29  -7 33.8812 241.555   1
   0 -29  -8-77.5619 291.742   1
   0 -29  -9 1176.86 409.167   1
   0 -29 -10-418.241 351.327   1
   0 -29 -11 613.075 385.101   1
   0 -29 -12 328.573 345.265   1
   0 -29 -13 685.033 400.897   1
   0 -29 -14 1043.94 453.559   1
   0 -29 -15 926.318 425.227   1
   0 -30  -2 4013.12 551.706   1
   0 -30  -3 4668.78 630.075   1
   0 -30  -4 1567.47 378.584   1
   0 -30  -5 901.049 330.620   1
   0 -30  -6 399.139 295.837   1
   0 -30  -7-214.389 370.030   1
   0 -30  -8 1672.29 445.330   1
   0 -30  -9-188.668 263.894   1
   0 -30 -10 1982.85 466.732   1
   0 -30 -11-447.985 379.797   1
   0 -30 -12 1125.83 397.958   1
   0 -30 -13 833.715 422.576   1
   0 -30 -14-249.995 401.482   1
   0 -30 -15 183.901 333.298   1
  -1   0  23 100.885 264.448   2
  -1   0  22-92.2576 373.541   2
  -1   0  21 1711.84 435.295   2
  -1   0  20-220.401 260.277   2
   1   0 -17-680.665 444.978   1
   1   0 -16 10188.3 1074.06   1
   1   0 -15 12760.8 954.081   1
   1   0 -14-39.1928 262.934   1
   1   0 -13 32681.1 1377.50   1
   1   0 -12-357.678 273.880   1
   1   0 -11 34746.2 1312.16   1
  -1   0  11 36006.8 1295.04   1
   1   0 -10-484.721 284.545   1
  -1   0  10-243.543 227.544   1
   1   0  -9 65279.8 1568.78   1
  -1   0   9 72667.5 1670.53   1
   1   0  -8-225.508 196.722   1
  -1   0   8 69.3289 154.596   1
  -1   0   7 21376.8 795.893   1
   1   0  -7 22104.5 824.084   1
   1   0  -6 11.8329 198.444   1
  -1   0   6 98.3157 167.376   1
   1   0  -5 358204. 2696.99   1
  -1   0   5 351259. 2726.93   1
   1   0  -4 127.054 149.385   1
  -1   0   4 122.121 136.687   1
  -1   0   2 244.293 91.5247   1
   1   0  -2-95.3009 70.2951   1
   1   0   2-234.261 89.8448   2
  -1   0  -2 353.419 97.6707   2
  -1   0  -3 60751.2 872.437   2
   1   0   3 59713.0 882.716   2
   1   0   4 295.002 153.294   2
   1   0   4 79.2729 148.529   1
   1   0   5 379482. 2683.43   2
   1   0   5 392701. 2961.49   1
   1   0   6 275.917 166.914   2
   1   0   6-34.4723 157.003   1
   1   0   7 163001. 2027.69   2
   1   0   7 170336. 2284.74   1
   1   0   8 122.731 204.270   1
   1   0   8-40.4188 199.875   2
   1   0   9 27710.1 953.628   2
   1   0   9 29805.8 1089.44   1
   1   0  10 56.6531 260.567   1
   1   0  10 84.0519 195.800   2
   1   0  11 6354.05 522.919   2
   1   0  12 74.2719 214.292   2
   1   0  13 149209. 2601.34   2
   1   0  14 344.858 234.348   2
   1   0  15 18662.9 1052.73   2
   1   0  16 93.7154 225.521   2
   1   0  17 2110.85 410.884   2
   1   0  18-98.3800 249.353   2
   1   0  19 14211.7 1026.29   2
   1   0  20 397.507 317.910   2
   1   0  21 4423.23 639.075   2
   1   0  22 437.258 326.474   2
   1   0  23 1344.44 463.524   2
   1   0  24 247.184 376.270   2
  -1  -1  24 1413.85 451.809   2
  -1  -1  23 1189.56 393.134   2
  -1   1  23 466.851 294.900   2
  -1   1  22-74.9795 235.626   2
  -1  -1  22-291.987 275.217   2
  -1   1  21 9655.39 893.292   2
  -1  -1  21 8722.26 854.115   2
  -1   1  20 1633.32 362.302   2
  -1   1  19 4420.75 595.146   2
   1  -1 -18 1049.53 362.690   1
   1  -1 -17 13299.2 1049.47   1
   1  -1 -16 6295.49 704.948   1
   1   1 -15 14916.9 1016.20   1
   1  -1 -15 16084.9 1087.40   1
   1  -1 -14 1525.43 373.088   1
   1   1 -14 1637.19 330.256   1
   1  -1 -13 5373.31 627.163   1
   1   1 -13 5947.26 619.541   1
   1   1 -12 509.479 238.804   1
   1  -1 -12 250.724 261.212   1
  -1   1  11 39288.7 1369.68   1
   1   1 -11 40178.4 1374.78   1
   1  -1 -11 43347.7 1484.79   1
  -1  -1  11 40052.6 1373.95   1
  -1   1  10 19569.8 947.266   1
  -1  -1  10 20757.9 931.749   1
   1  -1 -10 20547.4 955.048   1
   1   1 -10 21514.4 951.355   1
  -1   1   9 37775.7 1223.71   1
  -1  -1   9 37296.6 1196.78   1
   1   1  -9 40503.2 1246.02   1
   1  -1  -9 36452.8 1225.61   1
  -1   1   8 6901.47 504.427   1
   1  -1  -8 7109.95 532.605   1
  -1  -1   8 6707.48 487.794   1
   1   1  -8 6322.22 466.889   1
  -1  -1   7 19334.9 776.853   1
   1   1  -7 17766.8 739.697   1
   1  -1  -7 19190.3 782.871   1
  -1   1   7 17951.4 743.096   1
  -1   1   6 703.720 186.801   1
   1  -1  -6 440.566 202.492   1
  -1  -1   6 847.432 213.082   1
   1   1  -6 682.320 207.783   1
  -1  -1   5 188183. 1939.48   1
  -1   1   5 191105. 2014.41   1
   1   1  -5 182312. 1933.87   1
   1  -1  -5 189397. 2011.94   1
   1  -1  -4 19329.1 623.894   1
   1   1  -4 19543.8 558.449   1
  -1   1   4 19249.6 591.074   1
  -1  -1   4 19785.8 567.918   1
  -1  -1   3 91905.4 1031.93   1
   1  -1  -3 93756.6 1136.89   1
   1   1  -3 91936.9 1048.63   1
  -1   1   3 97019.8 1201.98   1
  -1   1   2 366.230 93.8849   1
  -1  -1   2 478.207 89.5131   1
   1  -1  -2-58.1878 84.4147   1
   1   1  -2 555.867 92.5260   1
   1   1   2 5792.63 233.337   2
  -1   1  -2 8954.10 317.603   2
  -1  -1  -2 7340.80 272.390   2
   1   1   2 8989.98 302.002   1
   1  -1   3 90123.7 1114.73   2
   1   1   3 85724.4 1093.13   1
  -1  -1  -3 87920.8 1010.86   2
   1   1   3 85673.8 996.352   2
   1   1   4 9527.22 390.156   2
   1   1   4 9507.70 445.384   1
   1  -1   4 9087.17 403.470   2
  -1  -1  -4 9850.45 423.599   1
  -1  -1  -4 8761.15 371.541   2
   1   1   5 48040.6 1042.26   1
  -1  -1  -5 49653.7 1044.11   1
   1   1   5 46907.0 897.263   2
   1  -1   5 50948.7 1103.18   1
   1  -1   5 42919.1 998.014   2
  -1  -1  -6 19402.9 752.702   1
   1   1   6 20980.3 741.579   1
   1  -1   6 20332.6 728.633   1
   1   1   6 20073.1 644.754   2
   1   1   7 33228.7 877.114   2
   1   1   7 33747.0 1037.76   1
   1  -1   7 34082.8 1035.94   1
  -1  -1  -7 36265.7 1046.68   1
   1  -1   8 4845.84 440.374   1
   1   1   8 4649.24 384.431   2
  -1  -1  -8 4432.42 415.738   1
   1   1   8 4733.32 450.999   1
   1   1   9 51077.7 1435.15   1
   1  -1   9 48851.3 1412.16   1
  -1  -1  -9 44898.8 1419.83   1
   1   1   9 49080.4 1223.33   2
   1   1  10 2959.48 339.578   2
   1   1  10 3496.46 479.921   1
   1  -1  10 2502.32 366.191   1
   1   1  11 18837.3 849.963   2
   1  -1  11 17108.7 872.447   2
   1   1  12 49124.8 1437.54   2
   1  -1  12 47424.0 1527.56   2
   1  -1  13 9778.08 709.118   2
   1   1  13 9098.55 657.049   2
   1   1  14 4254.78 484.411   2
   1  -1  14 4097.39 499.315   2
   1  -1  15 27843.3 1242.76   2
   1   1  15 27275.9 1215.75   2
   1   1  16 9286.03 754.425   2
   1  -1  16 10001.1 795.476   2
   1  -1  17 423.199 275.741   2
   1   1  17 306.160 257.240   2
   1   1  18 780.150 363.455   2
   1  -1  18 639.713 273.866   2
   1   1  19 6294.09 706.115   2
   1  -1  19 6780.56 754.847   2
   1   1  20 915.729 399.602   2
   1  -1  20 130.176 345.652   2
   1   1  21-320.270 263.263   2
   1  -1  21-208.645 357.814   2
   1  -1  22-115.527 304.004   2
   1   1  22 91.3482 297.430   2
   1  -1  23 2499.50 559.822   2
   1   1  23 2022.70 474.675   2
   1  -1  24 583.529 369.886   2
  -1  -2  24-87.1638 292.374   2
  -1  -2  23-111.333 304.054   2
  -1  -2  22 1798.96 457.352   2
  -1   2  22 1424.38 389.123   2
  -1   2  21-347.242 302.189   2
  -1   2  20 1063.91 345.185   2
  -1   2  19 498.045 295.069   2
   1  -2 -19 426.478 414.287   1
   1  -2 -18 3509.00 625.864   1
  -1   2  18 2884.36 444.513   2
   1  -2 -17 14297.2 1100.55   1
   1  -2 -16 3447.82 553.738   1
   1  -2 -15 752.912 347.921   1
   1  -2 -14 13637.5 973.930   1
   1   2 -13 98.2337 273.072   1
   1  -2 -13-351.463 280.944   1
   1   2 -12 6414.67 602.486   1
   1  -2 -12 6319.89 588.375   1
   1  -2 -11 12241.0 815.834   1
  -1  -2  11 10611.1 718.771   1
   1   2 -11 10382.7 713.890   1
  -1   2  11 10279.2 720.715   1
  -1   2  10 46436.5 1430.45   1
   1  -2 -10 45305.4 1447.70   1
  -1  -2  10 45902.4 1399.32   1
   1   2 -10 47978.5 1415.72   1
   1   2  -9 1172.34 257.196   1
  -1   2   9 1151.67 254.396   1
  -1  -2   9 1554.93 268.671   1
   1  -2  -9 1175.85 238.334   1
  -1  -2   8 81955.6 1623.28   1
   1  -2  -8 77706.1 1680.71   1
   1   2  -8 78935.5 1600.79   1
  -1   2   8 80517.4 1685.16   1
  -1   2   7 2374.48 297.390   1
   1  -2  -7 2468.88 341.008   1
  -1   2   6 1043.82 241.045   1
   1   2  -6 531.612 190.253   1
   1  -2  -6 591.915 213.617   1
  -1  -2   6 923.517 199.762   1
  -1   2   5 4848.09 381.684   1
   1  -2  -5 4004.82 362.833   1
  -1  -2   5 3939.86 303.129   1
   1   2  -5 4561.37 359.674   1
  -1  -2   4 717.963 169.740   1
  -1   2   4 698.281 198.412   1
   1   2  -4 704.495 167.580   1
   1  -2  -4 785.155 213.621   1
  -1   2   3 33587.1 734.498   1
   1  -2  -3 35828.3 766.643   1
  -1  -2   3 34643.5 624.500   1
   1   2  -3 34639.5 609.695   1
   1   2  -2 39269.4 519.226   1
  -1   2   2 38966.5 689.410   1
   1   2   1 1344.20 113.141   2
   1  -2   1 68.8570 64.2408   2
   1   2   2 77324.5 828.992   2
   1   2   2 77286.3 875.879   1
  -1  -2  -2 72400.5 801.956   2
   1  -2   2 12823.5 432.973   2
   1   2   3 55392.2 781.337   2
  -1  -2  -3 54235.1 766.166   2
   1   2   3 54886.7 877.342   1
   1   2   4 421141. 2352.44   2
  -1  -2  -4 411670. 2322.26   2
  -1  -2  -4 423288. 2778.71   1
   1   2   4 408842. 2753.58   1
   1   2   5 1112.83 162.325   2
   1   2   5 1325.67 229.871   1
  -1  -2  -5 1426.61 252.946   1
  -1  -2  -6 301274. 2847.40   1
   1   2   6 302931. 2826.74   1
   1   2   6 296215. 2390.16   2
   1  -2   6 312480. 2885.85   1
   1   2   7 15441.8 700.530   1
   1   2   7 15274.5 587.124   2
   1  -2   7 15600.4 718.315   1
  -1  -2  -7 15752.9 714.983   1
   1  -2   8 9330.29 595.837   1
  -1  -2  -8 9475.15 609.723   1
   1   2   8 9148.83 572.702   1
   1   2   8 8709.47 478.733   2
   1  -2   9 22796.0 971.422   1
   1   2   9 22205.2 957.959   1
   1   2   9 21080.3 789.375   2
  -1  -2  -9 21384.4 944.334   1
   1   2  10 2684.41 371.823   1
  -1  -2 -10 1520.34 310.615   1
   1   2  10 2030.25 276.861   2
   1  -2  10 2087.30 341.031   1
   1   2  11 45722.3 1272.65   2
  -1  -2 -11 46374.4 1512.89   1
   1   2  12 77627.4 1738.20   2
  -1  -2 -12 71249.2 2095.24   1
   1  -2  13 18857.4 1062.79   2
   1   2  13 19707.1 934.286   2
   1   2  14 26870.0 1124.78   2
   1  -2  14 23355.2 1212.09   2
   1   2  15 25486.7 1154.17   2
   1  -2  15 24399.1 1228.09   2
   1   2  16 17772.2 1008.31   2
   1  -2  16 16774.2 1073.55   2
   1   2  17 3759.17 508.296   2
   1  -2  17 3634.52 548.538   2
   1  -2  18 3427.52 561.836   2
   1   2  18 4057.74 538.141   2
   1  -2  19 3818.90 589.986   2
   1   2  19 3698.22 530.235   2
   1  -2  20 1020.17 368.592   2
   1   2  20 1423.74 394.320   2
   1   2  21 3940.01 582.074   2
   1  -2  21 4377.16 657.714   2
   1   2  22 1762.58 404.250   2
   1  -2  22 1673.51 480.407   2
   1  -2  23 1218.56 429.853   2
   1   2  23 1380.69 388.897   2
   1  -2  24 616.926 394.163   2
   1  -2  25 3155.59 660.510   2
  -1  -3  25 109.836 339.256   2
  -1  -3  24 322.750 413.691   2
  -1  -3  23-623.291 412.554   2
  -1   3  22 2014.37 431.795   2
  -1  -3  22 1468.42 465.184   2
  -1   3  21 1957.66 422.448   2
   1  -3 -20 15618.7 1377.12   1
  -1   3  20 16580.5 1039.83   2
   1  -3 -19 399.223 341.283   1
  -1   3  19 78.2896 218.245   2
   1  -3 -18 30248.7 1644.03   1
  -1   3  18 30118.9 1307.06   2
   1  -3 -17 1494.00 415.509   1
  -1   3  17 1481.21 360.462   2
   1  -3 -16 4510.95 638.600   1
   1  -3 -15 2077.73 493.485   1
   1  -3 -14 399.784 263.776   1
   1  -3 -13 8112.60 725.231   1
   1  -3 -12 15325.2 926.544   1
   1  -3 -11 2023.49 387.419   1
   1   3 -11 1564.22 366.265   1
  -1  -3  11 2416.81 355.054   1
  -1  -3  10 27603.9 1065.57   1
  -1   3  10 26796.4 1098.40   1
   1  -3 -10 26708.7 1122.25   1
   1   3 -10 26105.9 1057.29   1
   1  -3  -9 37753.9 1255.94   1
   1   3  -9 41200.6 1214.33   1
  -1   3   9 38542.2 1258.20   1
  -1  -3   9 39946.9 1197.91   1
  -1   3   8 34825.9 1133.63   1
   1  -3  -8 37475.2 1155.12   1
  -1  -3   8 36600.9 1076.42   1
   1   3  -8 35475.5 1062.75   1
   1   3  -7 80.7852 179.049   1
   1  -3  -7 360.977 212.362   1
  -1   3   6 26194.8 854.488   1
  -1  -3   6 24605.5 765.806   1
   1   3  -6 25098.1 781.874   1
   1  -3  -6 23617.4 843.984   1
  -1  -3   5 74219.4 1170.67   1
   1  -3  -5 70661.0 1314.49   1
   1   3  -5 73761.1 1172.10   1
  -1   3   5 74900.8 1360.48   1
   1   3  -4 266291. 1971.36   1
   1  -3  -4 267879. 2320.02   1
  -1  -3   4 268386. 1978.50   1
  -1   3   4 265605. 2357.55   1
  -1  -3   3 24469.3 506.843   1
  -1   3   3 24532.6 650.498   1
   1  -3  -3 25601.9 680.981   1
   1   3  -3 25413.6 512.575   1
  -1  -3   2 111500. 847.307   1
  -1   3   2 113354. 1241.23   1
   1  -3  -1-5.92564 75.0608   1
   1  -3   0 97.3217 60.3610   2
  -1   3   0 151236. 1107.10   2
   1   3   1 257115. 1259.31   1
  -1  -3  -1 251794. 1486.63   2
  -1  -3  -2 904.386 116.689   2
  -1  -3  -2 35.8451 79.9105   1
   1   3   2 942.218 119.276   2
   1   3   2 866.995 126.799   1
  -1  -3  -3 23037.7 598.403   1
   1   3   3 22814.8 591.532   1
  -1  -3  -3 23737.8 501.924   2
   1   3   3 23423.3 496.618   2
  -1  -3  -4 3232.64 219.034   2
   1   3   4 3192.00 228.111   2
   1   3   4 3511.77 277.704   1
  -1  -3  -4 3332.75 279.223   1
   1   3   5 612.630 259.866   1
  -1  -3  -5 355.717 262.061   1
  -1  -3  -5-38.6069 121.270   2
   1   3   5 130.495 124.327   2
   1   3   6 8154.78 493.388   1
  -1  -3  -6 8412.66 510.806   1
   1   3   6 7626.36 379.879   2
  -1  -3  -7 24984.9 917.539   1
   1   3   7 24823.8 721.812   2
   1  -3   7 26050.6 920.158   1
   1   3   7 25326.1 898.312   1
   1   3   8 3141.42 296.371   2
   1  -3   8 2802.45 350.609   1
  -1  -3  -8 2981.38 356.196   1
   1   3   8 3246.18 362.012   1
  -1  -3  -9-175.770 251.669   1
   1  -3   9-92.9434 165.161   1
   1   3   9 145.033 186.503   1
   1   3   9-170.341 150.447   2
  -1  -3 -10 27254.5 1110.99   1
   1   3  10 26446.2 911.863   2
   1   3  10 27086.4 1111.20   1
  -1  -3 -11 22376.0 1057.22   1
   1   3  11 22837.6 878.123   2
   1   3  12 1260.59 263.178   2
  -1  -3 -12 1522.32 376.214   1
   1   3  13-162.453 195.819   2
  -1  -3 -13-59.7138 280.536   1
  -1  -3 -14 45900.4 1808.55   1
   1   3  14 40123.9 1354.52   2
   1   3  15 9316.42 684.894   2
   1  -3  15 8756.50 765.946   2
   1  -3  16 9114.87 790.233   2
   1   3  16 9657.08 729.292   2
   1   3  17 480.091 251.717   2
   1  -3  17-187.360 294.350   2
   1   3  18 1487.58 347.600   2
   1  -3  18 1965.96 469.209   2
   1   3  19 483.312 302.868   2
   1  -3  19 243.005 357.636   2
   1   3  20-97.9008 262.256   2
   1  -3  20-11.5258 295.051   2
   1   3  21 24.1116 273.843   2
   1  -3  21 301.359 325.241   2
   1   3  22 2628.90 518.455   2
   1  -3  22 2135.91 551.803   2
   1  -3  23 166.615 327.728   2
   1  -3  24 1177.16 464.221   2
   1  -3  25-1010.98 438.249   2
  -1  -4  25-447.448 388.459   2
  -1  -4  24 540.920 334.011   2
  -1  -4  23 108.258 355.354   2
   1  -4 -21 583.003 486.712   1
  -1   4  21-37.9743 234.724   2
   1  -4 -20 599.619 426.765   1
  -1   4  20 788.286 301.282   2
  -1   4  19 233.376 223.022   2
   1  -4 -19-27.4622 312.799   1
  -1   4  18 1625.10 316.074   2
   1  -4 -18 1482.86 493.020   1
   1  -4 -17 4493.39 684.131   1
  -1   4  17 4638.48 498.474   2
   1  -4 -16 3356.61 579.656   1
  -1   4  16 3882.53 435.289   2
   1  -4 -15 3995.45 572.482   1
   1  -4 -14 14142.9 988.796   1
   1  -4 -13 3755.43 511.292   1
   1  -4 -12 446.183 251.865   1
   1  -4 -11 2134.67 369.182   1
  -1  -4  11 2130.66 334.717   1
   1  -4 -10 137912. 2532.39   1
  -1  -4  10 130132. 2306.63   1
  -1   4  10 126722. 2418.09   1
  -1  -4   9 3949.68 390.151   1
   1  -4  -9 4238.06 504.171   1
  -1   4   9 3556.63 394.506   1
   1  -4  -8 3823.49 406.921   1
  -1  -4   8 4025.06 370.057   1
  -1   4   8 4024.92 419.353   1
   1  -4  -7 8091.72 542.346   1
  -1  -4   7 8904.21 509.158   1
  -1   4   7 8024.34 539.912   1
  -1   4   6 24151.2 880.365   1
  -1  -4   6 24897.2 747.190   1
   1  -4  -6 23516.4 861.496   1
   1  -4  -5 261.899 191.585   1
  -1   4   5 559.985 223.629   1
  -1  -4   5 797.362 170.631   1
  -1  -4   4 272937. 2000.82   1
   1  -4  -4 266873. 2433.94   1
  -1   4   4 267670. 2350.11   1
  -1  -4   3 168965. 1328.52   1
   1  -4  -3 173875. 1759.66   1
  -1   4   3 168275. 1765.52   1
   1  -4  -2 7618.29 378.768   1
  -1   4   2 7808.16 367.153   1
   1  -4  -1 20983.3 373.190   2
   1  -4   0 21307.3 468.936   2
  -1  -4  -1-65.3076 71.9061   1
   1   4   1 652.956 102.177   1
  -1  -4  -2 226064. 1580.58   1
   1   4   2 232857. 1467.62   2
   1   4   2 231154. 1582.63   1
  -1  -4  -2 225257. 1459.33   2
   1   4   3 386332. 2002.16   2
   1   4   3 393269. 2427.30   1
  -1  -4  -3 386708. 2407.16   1
  -1  -4  -3 391482. 1975.73   2
   1   4   4 22486.3 662.582   1
  -1  -4  -4 22691.9 524.693   2
   1   4   4 23017.6 518.056   2
  -1  -4  -4 21574.9 669.151   1
  -1  -4  -5 103770. 1190.88   2
   1   4   5 103022. 1196.66   2
   1   4   6 22142.7 781.474   1
  -1  -4  -6 19622.3 762.260   1
  -1  -4  -6 20853.2 584.893   2
   1   4   6 20348.5 592.861   2
   1   4   7 378.890 160.962   2
   1   4   7 396.316 190.986   1
  -1  -4  -7 301.436 197.183   1
  -1  -4  -8 12239.9 730.737   1
   1   4   8 9636.53 483.311   2
   1   4   8 10936.2 995.467   1
   1  -4   8 10778.1 644.354   1
   1  -4   9 18998.4 885.024   1
   1   4   9 17459.8 673.089   2
   1   4   9 17929.3 856.047   1
  -1  -4  -9 18038.4 897.353   1
  -1  -4 -10 5844.44 547.403   1
   1   4  10 5744.84 426.517   2
   1  -4  10 6339.84 601.673   1
   1   4  10 6209.81 545.715   1
  -1  -4 -11 9425.92 702.497   1
   1   4  11 9192.95 540.136   2
  -1  -4 -12 43461.5 1572.11   1
   1   4  12 44565.5 1249.99   2
   1   4  13 1261.07 263.094   2
  -1  -4 -13 1140.61 314.872   1
   1   4  14 1892.98 324.494   2
  -1  -4 -14 2508.52 477.969   1
   1   4  15 1052.59 282.578   2
  -1  -4 -15 610.935 375.705   1
   1  -4  16 4948.50 630.948   2
   1   4  16 5076.75 530.792   2
   1   4  17 2736.10 430.231   2
   1  -4  17 3119.23 535.735   2
   1   4  18 951.368 313.516   2
   1  -4  18 798.089 370.754   2
   1   4  19 143.570 229.393   2
   1  -4  19-174.689 277.281   2
   1   4  20 1144.98 323.004   2
   1  -4  20 1510.07 474.119   2
   1  -4  21 826.029 409.010   2
   1   4  21 589.903 257.769   2
   1   4  22 9042.47 876.673   2
   1  -4  22 9212.42 1002.78   2
   1  -4  23 395.356 398.377   2
   1  -4  24 2603.54 604.918   2
   1  -4  25-17.5470 314.045   2
   1  -4  26 133.130 329.982   2
  -1  -5  26-545.468 441.224   2
  -1  -5  25 558.302 433.163   2
  -1  -5  24 180.549 313.395   2
  -1  -5  23-697.925 456.449   2
   1  -5 -21 710.048 434.228   1
  -1   5  20 7545.79 685.012   2
   1  -5 -20 7379.50 898.916   1
  -1   5  19 8170.86 679.405   2
   1  -5 -19 7827.75 920.138   1
   1  -5 -18 28154.4 1633.26   1
  -1   5  18 27593.5 1195.51   2
   1  -5 -17 3143.24 589.456   1
  -1   5  17 3525.12 437.386   2
  -1   5  16 4566.90 453.868   2
   1  -5 -16 3584.67 565.317   1
  -1   5  15 4744.26 464.806   2
   1  -5 -15 4953.89 649.075   1
  -1   5  14 13359.5 693.262   2
   1  -5 -14 15186.5 1019.18   1
   1  -5 -13 540.000 350.698   1
   1  -5 -12-389.429 282.591   1
  -1  -5  11 17696.6 897.068   1
   1  -5 -11 17732.5 989.018   1
  -1   5  10 12857.1 787.434   1
  -1  -5  10 13082.0 751.079   1
   1  -5 -10 12775.0 792.912   1
   1  -5  -9 34250.9 1212.62   1
  -1   5   9 31613.2 1191.37   1
  -1  -5   9 33024.9 1080.02   1
  -1   5   8 105645. 2038.94   1
   1  -5  -8 103748. 2002.03   1
   1  -5  -7 79898.7 1641.95   1
  -1  -5   7 80420.2 1439.05   1
  -1   5   7 84293.9 1774.01   1
  -1   5   6 5159.25 439.929   1
  -1  -5   6 5150.43 368.561   1
   1  -5  -6 5162.54 431.519   1
   1  -5  -5 81450.3 1503.33   1
  -1   5   5 79298.6 1470.04   1
  -1  -5   5 85914.5 1281.70   1
  -1  -5   4 10808.4 420.144   1
   1  -5  -4 12956.8 613.449   1
  -1   5   4 11921.2 522.388   1
  -1   5   3 49338.0 995.890   1
   1  -5  -3 43679.1 928.846   1
   1  -5  -2 342897. 2451.21   1
  -1   5   2 343826. 2438.07   1
   1  -5  -1 19056.6 393.042   2
   1   5   1 259587. 1445.02   1
  -1  -5  -1 269980. 1485.77   1
   1   5   2 92530.9 1071.51   1
  -1  -5  -2 94511.0 995.097   2
  -1  -5  -2 92724.4 1063.47   1
   1   5   3 214823. 1492.29   2
  -1  -5  -3 210513. 1827.12   1
   1   5   3 205323. 1814.60   1
  -1  -5  -3 203849. 1461.60   2
   1   5   4 240637. 1630.70   2
  -1  -5  -4 236556. 1660.06   2
   1   5   4 241930. 2171.17   1
   1   5   5 46248.8 1050.87   1
  -1  -5  -5 44631.4 752.157   2
  -1  -5  -5 45330.5 1040.62   1
   1   5   5 44314.3 768.493   2
   1   5   6 47781.5 854.556   2
  -1  -5  -6 45770.7 1152.54   1
  -1  -5  -6 45143.5 828.639   2
   1   5   6 48560.3 1160.01   1
   1   5   7 34857.7 1069.58   1
   1   5   7 34596.5 799.323   2
  -1  -5  -7 34316.8 1057.59   1
   1   5   8 3023.66 369.033   1
   1   5   8 2938.31 264.843   2
  -1  -5  -8 2883.73 369.092   1
  -1  -5  -9 35408.0 1277.49   1
   1   5   9 33929.5 903.265   2
   1   5   9 33847.5 1187.73   1
   1  -5   9 34336.4 1190.38   1
  -1  -5 -10 1644.78 354.421   1
   1   5  10 1645.24 236.837   2
   1  -5  10 1312.90 509.002   1
   1   5  10 1716.56 328.923   1
  -1  -5 -11 383.908 263.624   1
   1   5  11 183.017 159.661   2
   1   5  12 2253.27 316.781   2
  -1  -5 -12 1984.13 352.333   1
  -1  -5 -13 40.8957 274.125   1
   1   5  13-40.1317 196.356   2
  -1  -5 -14 1511.98 389.827   1
   1   5  14 1786.77 318.365   2
   1   5  15 2085.17 343.985   2
  -1  -5 -15 1253.71 361.167   1
   1   5  16 11348.4 751.396   2
  -1  -5 -16 12295.0 1003.76   1
   1  -5  17 13404.8 1055.58   2
   1   5  17 14727.9 894.447   2
   1   5  18 818.984 293.291   2
   1  -5  18 1258.47 432.583   2
   1  -5  19 1370.51 436.379   2
   1   5  19 1976.57 390.806   2
   1   5  20 860.187 349.952   2
   1  -5  20 1040.53 409.251   2
   1   5  21 809.475 312.770   2
   1  -5  21 1737.64 529.603   2
   1  -5  22 134.518 318.278   2
   1  -5  23-277.303 413.453   2
   1  -5  24 900.766 443.490   2
   1  -5  25 1008.83 513.771   2
  -1  -6  25-95.8938 367.371   2
  -1  -6  24 1877.10 551.354   2
   1  -6 -22 2695.39 666.737   1
   1  -6 -21-160.627 352.120   1
  -1   6  20 1574.15 341.347   2
   1  -6 -20 1590.48 557.365   1
  -1   6  19 419.904 209.507   2
   1  -6 -19 600.996 435.515   1
  -1   6  18 2119.49 373.096   2
   1  -6 -18 3150.26 687.230   1
  -1   6  17 2232.73 341.680   2
   1  -6 -17 2575.08 574.512   1
   1  -6 -16 12656.3 1063.10   1
  -1   6  16 12905.3 734.037   2
   1  -6 -15 560.052 271.153   1
  -1   6  15 207.233 163.787   2
  -1   6  14 10953.6 610.568   2
   1  -6 -14 10901.1 870.516   1
  -1   6  13 6162.55 426.184   2
   1  -6 -13 8815.32 905.777   1
   1  -6 -12 7844.61 722.993   1
  -1   6  12 8301.64 476.252   2
  -1  -6  11 6493.10 555.576   1
  -1   6  11 6265.72 394.067   2
   1  -6 -11 6201.88 594.537   1
  -1   6  10 39842.2 873.314   2
  -1  -6  10 40173.1 1283.90   1
  -1   6  10 40654.9 1432.90   1
   1  -6 -10 39683.7 1413.31   1
   1  -6  -9 3942.61 467.781   1
  -1   6   9 3415.91 430.766   1
  -1  -6   9 3607.79 367.749   1
  -1   6   8 34054.0 1182.72   1
  -1  -6   8 30729.2 982.419   1
   1  -6  -8 31089.2 1137.45   1
  -1  -6   7 1030.74 187.914   1
  -1   6   7 1203.82 243.449   1
   1  -6  -7 682.223 213.068   1
  -1   6   6 1053.97 223.021   1
   1  -6  -6 919.499 221.878   1
  -1  -6   6 1113.71 199.645   1
   1  -6  -5 18761.0 743.089   1
  -1  -6   5 20288.1 623.547   1
  -1   6   5 19944.9 739.002   1
   1  -6  -4 64341.6 1322.94   1
  -1   6   4 63079.3 1266.79   1
  -1   6   3 20009.5 675.034   1
   1  -6  -3 18252.9 655.606   1
   1  -6  -2 110414. 824.464   2
   1  -6  -2 112099. 1494.62   1
  -1  -6   0 75471.1 743.792   1
   1   6   1 5323.32 253.612   1
  -1  -6  -1 5943.95 275.495   1
   1   6   2 706692. 3070.66   1
   1   6   3 15916.3 554.849   1
  -1  -6  -3 16384.1 528.548   1
  -1  -6  -3 15579.4 425.590   2
   1   6   4 437.752 120.757   2
   1   6   4 590.388 160.894   1
  -1  -6  -4 513.607 194.222   1
  -1  -6  -4 576.428 131.761   2
   1   6   5 10508.0 525.121   1
  -1  -6  -5 9970.90 533.652   1
   1   6   5 10868.5 372.957   2
  -1  -6  -5 9958.77 363.431   2
   1   6   6 36.8731 110.424   2
  -1  -6  -6 50.0491 99.0568   2
  -1  -6  -6-25.9011 179.206   1
   1   6   6-93.5382 192.348   1
  -1  -6  -7 29387.8 1026.79   1
   1   6   7 31442.8 729.253   2
   1   6   7 30851.0 1009.10   1
  -1  -6  -7 29512.5 701.218   2
   1   6   8 41089.1 1261.69   1
  -1  -6  -8 42471.5 1265.87   1
   1   6   8 41675.1 919.989   2
   1   6   9 14149.0 786.210   1
   1   6   9 14338.4 591.030   2
   1  -6   9 14453.7 790.159   1
  -1  -6  -9 13912.7 780.475   1
  -1  -6 -10 3751.40 450.000   1
   1  -6  10 5212.81 553.129   1
   1   6  10 4114.17 336.674   2
   1   6  10 4137.62 468.286   1
   1   6  11 43707.5 1115.49   2
  -1  -6 -11 42873.3 1512.24   1
   1   6  12 4157.97 382.678   2
  -1  -6 -12 4626.69 548.501   1
  -1  -6 -13 7493.45 720.100   1
   1   6  13 7826.43 543.038   2
  -1  -6 -14 14626.9 1029.99   1
   1   6  14 14726.8 762.870   2
   1   6  15 229.715 174.605   2
  -1  -6 -15 332.069 293.247   1
   1   6  16 24840.4 1075.76   2
  -1  -6 -16 24448.5 1410.31   1
  -1  -6 -17 266.120 369.950   1
   1   6  17 532.098 288.058   2
   1  -6  18 1073.66 462.932   2
   1   6  18 693.389 259.204   2
   1  -6  19 81.7455 311.135   2
   1   6  19-166.836 187.649   2
   1  -6  20 648.157 349.299   2
   1   6  20 399.212 216.801   2
   1  -6  21 2251.28 504.736   2
   1  -6  22 408.179 313.409   2
   1  -6  23 1227.68 477.226   2
   1  -6  24 902.879 508.080   2
   1  -6  25 310.949 406.678   2
  -1  -7  25 217.689 431.964   2
  -1  -7  24 171.420 379.193   2
   1  -7 -23 27.9842 426.186   1
   1  -7 -22 888.775 513.579   1
   1  -7 -21 1433.88 539.379   1
   1  -7 -20 761.918 362.040   1
   1  -7 -19 10899.7 1083.19   1
  -1   7  19 10873.4 731.801   2
   1  -7 -18 75.6655 334.749   1
  -1   7  18 446.055 255.113   2
  -1   7  17 6317.67 507.995   2
   1  -7 -17 6322.42 776.832   1
  -1   7  16 72.5196 162.409   2
   1  -7 -16-261.624 322.666   1
   1  -7 -15 9307.29 895.280   1
  -1   7  15 9263.48 574.631   2
  -1   7  14 941.179 215.422   2
   1  -7 -14 787.060 360.928   1
   1  -7 -13 17328.9 1091.59   1
  -1   7  13 17426.9 679.122   2
   1  -7 -12 124.570 236.220   1
  -1   7  12 553.551 149.667   2
  -1  -7  11 140.924 163.635   1
  -1   7  11 28.7195 113.100   2
   1  -7 -11 312.125 275.501   1
   1  -7 -10 864.189 300.861   1
  -1  -7  10 438.426 178.710   1
  -1   7  10 534.585 121.664   2
  -1   7   9 41.3523 92.0963   2
  -1  -7   9 174.550 161.905   1
   1  -7  -9 344.994 213.620   1
  -1   7   9 225.248 178.668   1
  -1  -7   8 25801.2 903.689   1
  -1   7   8 26165.6 1054.96   1
  -1   7   8 24647.5 484.052   2
   1  -7  -8 24088.9 1014.46   1
   1  -7  -7 2939.67 394.202   1
  -1  -7   7 3701.84 336.676   1
  -1   7   7 3466.64 354.948   1
  -1   7   6 20648.8 820.259   1
  -1  -7   6 21510.9 730.402   1
   1  -7  -6 21148.3 856.825   1
  -1   7   5 58396.7 1332.88   1
   1  -7  -5 61655.9 1373.99   1
  -1   7   4 81617.8 1473.71   1
   1  -7  -4 82263.5 1501.18   1
  -1   7   3 5127.52 366.657   1
   1  -7  -3 5295.67 395.262   1
   1  -7  -2 39554.9 949.558   1
  -1  -7   0 3792.47 202.355   1
  -1  -7  -1 4553.35 271.194   1
   1   7   1 3739.51 220.381   1
   1   7   2 53562.7 892.149   1
  -1  -7  -2 53876.2 889.220   1
  -1  -7  -3 10503.7 351.637   2
  -1  -7  -3 10356.0 430.446   1
   1   7   3 10496.4 463.780   1
  -1  -7  -4 187.841 104.359   2
   1   7   4 103.805 147.804   1
  -1  -7  -4 436.332 189.777   1
   1   7   5 36518.7 668.101   2
  -1  -7  -5 36328.8 983.687   1
   1   7   5 35914.3 971.345   1
  -1  -7  -5 34266.3 668.899   2
  -1  -7  -6 5854.60 287.769   2
   1   7   6 6711.95 311.928   2
   1   7   6 5930.76 444.438   1
  -1  -7  -6 6144.63 462.768   1
   1   7   7 75450.8 1100.01   2
  -1  -7  -7 75722.3 1073.31   2
  -1  -7  -7 75519.2 1630.54   1
   1   7   7 78301.6 1641.99   1
  -1  -7  -8 2074.68 336.928   1
   1   7   8 2035.78 210.314   2
   1   7   8 2301.28 336.344   1
   1   7   9 1750.17 297.487   1
   1   7   9 2228.36 236.360   2
  -1  -7  -9 1905.75 353.738   1
  -1  -7 -10 7651.94 633.387   1
   1   7  10 7797.34 448.377   2
   1   7  10 8265.94 656.690   1
   1  -7  10 7865.48 606.715   1
   1   7  11 1070.14 209.784   2
  -1  -7 -11 1230.29 285.873   1
  -1  -7 -12 1596.83 394.452   1
   1   7  12 1873.08 252.404   2
   1   7  13 700.398 168.372   2
  -1  -7 -13 1057.58 323.607   1
  -1  -7 -14-26.0132 273.777   1
   1   7  14-148.120 178.854   2
   1   7  15 917.830 261.457   2
  -1  -7 -15 1137.04 678.194   1
  -1  -7 -16 2543.83 457.216   1
   1   7  16 2608.84 373.751   2
  -1  -7 -17 12478.9 1200.91   1
   1   7  17 9119.61 665.554   2
   1  -7  18 5698.09 731.184   2
  -1  -7 -18 5602.23 758.486   1
   1   7  18 5879.42 585.515   2
   1   7  19 9800.94 750.009   2
   1  -7  19 9839.17 984.379   2
   1   7  20 763.172 283.609   2
   1  -7  20 475.852 332.785   2
   1  -7  21 248.441 312.392   2
   1  -7  22-270.936 435.572   2
   1  -7  23 2105.73 630.820   2
   1  -7  24-141.898 356.395   2
   1  -7  25 2628.58 664.360   2
  -1  -8  25 395.058 365.812   2
  -1  -8  24 2221.63 628.699   2
   1  -8 -22 668.742 423.896   1
   1  -8 -21 1427.21 483.627   1
   1  -8 -20 1382.46 465.841   1
   1  -8 -19-283.596 378.480   1
   1  -8 -18 13959.3 1188.28   1
  -1   8  18 12319.8 716.804   2
   1  -8 -17 12842.4 1098.53   1
  -1   8  17 13532.6 711.195   2
  -1   8  16 932.943 238.812   2
   1  -8 -16 924.348 308.621   1
  -1   8  15 12881.9 645.988   2
   1  -8 -15 11568.6 967.591   1
  -1   8  14 2389.19 275.448   2
   1  -8 -14 2294.83 462.080   1
  -1   8  13 2766.23 269.010   2
   1  -8 -13 4068.38 676.697   1
   1  -8 -12 30.4850 331.318   1
  -1   8  12-58.5422 115.990   2
  -1   8  11 6543.81 334.745   2
   1  -8 -11 6324.52 626.203   1
  -1  -8  11 6929.02 566.733   1
  -1   8  10 12225.2 403.799   2
  -1  -8  10 13100.3 731.441   1
   1  -8 -10 12930.4 841.090   1
  -1   8   9 42403.9 645.746   2
  -1  -8   9 43194.6 1285.92   1
  -1   8   9 44242.3 1428.96   1
   1  -8  -9 40935.7 1393.71   1
   1  -8  -8 15405.3 853.406   1
  -1  -8   8 16648.5 760.403   1
  -1   8   8 15683.0 824.483   1
  -1   8   7 487.985 168.829   1
  -1  -8   7 590.344 172.667   1
   1  -8  -7 599.217 232.432   1
  -1  -8   6 426.381 141.871   1
   1  -8  -6 696.877 232.237   1
  -1   8   6 586.747 197.285   1
  -1   8   5 7351.15 496.230   1
   1  -8  -5 7981.98 540.723   1
  -1   8   4 20417.7 762.772   1
   1  -8  -4 21193.6 777.486   1
   1  -8  -3 38226.0 1010.59   1
  -1   8   3 36612.9 987.589   1
   1  -8  -3 35875.9 467.347   2
   1  -8  -2 144402. 1840.12   1
  -1  -8   0 88013.8 991.703   1
  -1  -8  -1 38386.0 715.949   1
  -1  -8  -2 207877. 1862.40   1
   1   8   2 204606. 1819.20   1
  -1  -8  -3 3791.11 247.268   2
  -1  -8  -3 3129.58 268.760   1
   1   8   3 3077.65 266.567   1
   1   8   4 50296.2 1101.64   1
  -1  -8  -4 50250.8 1074.23   1
  -1  -8  -4 48769.8 778.114   2
  -1  -8  -5-51.7101 102.942   2
  -1  -8  -5-55.8781 175.273   1
   1   8   5-65.5953 146.866   1
   1   8   6 18539.6 514.054   2
  -1  -8  -6 17910.4 484.232   2
   1   8   6 18260.6 781.374   1
  -1  -8  -6 18373.2 773.011   1
  -1  -8  -7 13124.8 669.733   1
   1   8   7 12902.8 438.949   2
   1   8   7 13127.8 698.214   1
  -1  -8  -7 12197.4 419.708   2
  -1  -8  -8 7705.56 588.426   1
   1   8   8 8206.31 578.976   1
   1   8   8 7872.25 369.635   2
   1   8   9 18824.2 605.671   2
   1   8   9 18258.9 905.872   1
  -1  -8  -9 17918.8 912.931   1
  -1  -8 -10 5360.26 537.010   1
   1   8  10 5171.32 344.384   2
   1  -8  10 5858.06 515.082   1
   1   8  11 36417.8 967.165   2
  -1  -8 -11 36043.8 1437.27   1
  -1  -8 -12 3921.15 513.507   1
   1   8  12 4731.64 387.446   2
   1   8  13 48760.3 1237.79   2
  -1  -8 -13 49699.9 1805.09   1
  -1  -8 -14 10985.0 887.060   1
   1   8  14 12732.1 659.957   2
   1   8  15 35039.3 1178.10   2
  -1  -8 -15 35907.6 1676.83   1
   1   8  16 14051.5 774.745   2
  -1  -8 -16 13467.6 1065.06   1
   1   8  17 3527.69 420.467   2
  -1  -8 -17 3332.32 619.982   1
  -1  -8 -18 1344.03 368.512   1
   1   8  18 1414.73 303.223   2
   1   8  19 3071.80 456.486   2
   1  -8  19 2845.52 636.034   2
  -1  -8 -19 2908.41 636.749   1
   1  -8  20 197.774 370.891   2
   1  -8  21 48.0030 401.016   2
   1  -8  22-1576.02 541.837   2
   1  -8  23 125.835 316.893   2
   1  -8  24 138.926 330.609   2
   1  -9 -22 276.642 422.236   1
   1  -9 -21 5327.18 856.736   1
   1  -9 -20 1351.68 482.873   1
   1  -9 -19 14915.9 1304.64   1
   1  -9 -18 1300.10 521.165   1
   1  -9 -17 5551.00 775.316   1
  -1   9  17 5630.16 465.354   2
   1  -9 -16 8618.63 873.739   1
  -1   9  16 9071.50 528.860   2
   1  -9 -15 11081.1 950.236   1
  -1   9  15 10797.3 550.604   2
   1  -9 -14 112.740 269.724   1
  -1   9  14 277.973 133.519   2
   1  -9 -13 124.187 242.734   1
  -1   9  13 44.7619 105.741   2
  -1   9  12 9678.22 414.031   2
   1  -9 -12 10315.2 829.181   1
  -1   9  11 9316.68 357.195   2
   1  -9 -11 9941.49 798.150   1
  -1  -9  11 9486.16 663.897   1
   1  -9 -10 2763.82 422.573   1
  -1   9  10 3087.76 179.587   2
  -1  -9  10 2924.13 370.809   1
  -1  -9   9 14142.6 726.606   1
   1  -9  -9 13814.9 821.651   1
  -1   9   9 12715.3 774.875   1
  -1  -9   8 49033.2 1274.45   1
   1  -9  -8 49805.9 1477.85   1
  -1   9   8 48313.5 1434.38   1
  -1   9   7 3399.74 395.285   1
   1  -9  -7 3133.10 399.317   1
  -1  -9   7 2917.81 333.253   1
   1  -9  -6 3019.62 389.944   1
  -1   9   6 3605.49 377.464   1
  -1   9   5 28157.5 987.669   1
   1  -9  -5 33362.2 1110.09   1
  -1   9   4 159104. 2216.70   1
   1  -9  -4 153058. 2121.78   1
   1  -9  -3 154818. 2066.66   1
  -1   9   3 154131. 2046.22   1
   1  -9  -2 79737.5 1443.19   1
  -1  -9   0 14303.5 462.454   1
  -1  -9  -1 174159. 1607.02   1
  -1  -9  -2 132565. 1591.34   1
   1   9   2 127807. 1519.29   1
  -1  -9  -3 43559.1 806.324   2
  -1  -9  -3 42583.4 952.140   1
   1   9   3 44603.8 982.514   1
  -1  -9  -4 329.832 115.453   2
   1   9   4 325.567 144.216   1
  -1  -9  -4 340.045 173.211   1
   1   9   5 99389.3 1701.20   1
  -1  -9  -5 98247.3 1119.92   2
  -1  -9  -5 95676.9 1639.18   1
  -1  -9  -6 41089.6 743.033   2
   1   9   6 45518.4 1293.82   1
  -1  -9  -6 43156.8 1194.12   1
   1   9   7 66419.5 969.392   2
  -1  -9  -7 64892.5 962.877   2
  -1  -9  -7 69320.7 1572.22   1
   1   9   7 70806.3 1623.95   1
  -1  -9  -8 1869.31 190.178   2
   1   9   8 1727.08 187.067   2
   1   9   8 1746.65 298.546   1
  -1  -9  -8 1724.52 315.355   1
   1   9   9 20782.5 608.431   2
   1   9   9 20606.3 989.726   1
  -1  -9  -9 21484.2 999.229   1
  -1  -9 -10 1377.32 308.005   1
   1   9  10 1344.29 169.304   2
   1   9  11 3462.70 300.947   2
  -1  -9 -11 3117.01 477.775   1
   1   9  12 348.773 132.279   2
  -1  -9 -12 392.993 231.448   1
  -1  -9 -13 5222.10 669.957   1
   1   9  13 4760.94 375.878   2
  -1  -9 -14 699.908 333.904   1
   1   9  14 1091.53 217.637   2
  -1  -9 -15 24966.1 1422.40   1
   1   9  15 23563.2 920.080   2
   1   9  16 4442.70 443.040   2
  -1  -9 -16 4800.85 720.538   1
  -1  -9 -17 1385.93 464.140   1
   1   9  17 1189.24 259.095   2
   1   9  18 805.577 234.025   2
  -1  -9 -18 498.274 364.885   1
  -1  -9 -19 3416.47 684.478   1
   1  -9  19 3807.35 690.226   2
   1  -9  20 955.168 429.281   2
  -1  -9 -20 1371.34 474.557   1
   1  -9  21 97.3844 337.741   2
   1  -9  22 212.031 325.682   2
   1  -9  23 647.338 469.383   2
   1  -9  24 1286.02 571.214   2
   1 -10 -22 2645.16 695.323   1
   1 -10 -21 378.285 395.085   1
   1 -10 -20 4797.29 846.817   1
   1 -10 -19 1233.13 631.978   1
   1 -10 -18 2820.84 632.685   1
   1 -10 -17 1307.18 477.609   1
  -1  10  17 1048.22 215.923   2
  -1  10  16 23714.9 804.106   2
   1 -10 -16 21897.2 1418.53   1
   1 -10 -15 3902.46 649.442   1
  -1  10  15 4156.68 323.857   2
   1 -10 -14 8.58831 293.269   1
  -1  10  14-78.6023 109.926   2
   1 -10 -13 229.422 264.079   1
  -1  10  13 476.856 104.227   2
  -1  10  12 24185.7 549.242   2
   1 -10 -12 22044.6 1212.17   1
   1 -10 -11 3131.94 479.730   1
  -1  10  11 2635.65 154.656   2
  -1 -10  11 3155.48 419.839   1
   1 -10 -10 5572.88 585.512   1
  -1 -10  10 5513.36 496.944   1
  -1 -10   9 2709.71 339.037   1
   1 -10  -9 2442.69 387.876   1
  -1  10   8 143.810 190.566   1
   1 -10  -8-84.3803 228.519   1
  -1  10   7 776.169 259.609   1
   1 -10  -7 513.241 214.975   1
   1 -10  -6 13753.5 739.182   1
  -1  10   6 12897.7 716.024   1
  -1  10   5 3490.16 373.130   1
   1 -10  -5 4170.90 435.135   1
  -1  10   4 34311.5 1049.94   1
   1 -10  -4 33875.8 1063.84   1
   1 -10  -3 69435.7 1456.21   1
   1 -10  -2 67670.7 1397.73   1
   1 -10  -1 4129.30 352.169   1
  -1 -10   0 155985. 1557.38   1
  -1 -10  -1 132.039 132.922   1
   1  10   2 2204.11 228.193   1
  -1 -10  -2 2150.57 229.623   1
   1  10   3 18217.6 658.373   1
  -1 -10  -3 19426.6 668.614   1
  -1 -10  -4 1691.75 217.327   1
  -1 -10  -4 1786.32 180.352   2
   1  10   4 2067.05 273.112   1
   1  10   5 6936.70 458.631   1
  -1 -10  -5 7005.28 483.021   1
  -1 -10  -5 7137.46 382.305   2
  -1 -10  -6 63660.2 932.786   2
   1  10   6 65940.1 1492.23   1
  -1 -10  -6 66115.5 1491.15   1
  -1 -10  -7 1108.22 257.657   1
   1  10   7 1470.88 244.403   1
  -1 -10  -7 1276.01 153.086   2
  -1 -10  -8 7575.86 339.805   2
  -1 -10  -8 7834.24 575.382   1
   1  10   8 8261.19 614.928   1
   1  10   8 7281.60 334.800   2
   1  10   9 8627.06 400.520   2
   1  10   9 9808.41 717.284   1
  -1 -10  -9 9911.68 692.302   1
   1  10  10 4487.29 294.548   2
  -1 -10 -10 4268.17 515.588   1
  -1 -10 -11 3221.30 481.751   1
   1  10  11 2554.26 240.851   2
  -1 -10 -12 8151.35 743.698   1
   1  10  12 7990.87 439.020   2
   1  10  13 3014.58 305.500   2
  -1 -10 -13 3663.75 531.812   1
  -1 -10 -14 20113.3 1239.16   1
   1  10  14 20872.0 774.686   2
   1  10  15 668.031 203.112   2
  -1 -10 -15 695.886 350.144   1
   1  10  16 7827.13 541.885   2
  -1 -10 -16 7058.51 833.975   1
   1  10  17 581.579 200.602   2
  -1 -10 -17 429.354 410.603   1
  -1 -10 -18-359.157 421.532   1
  -1 -10 -19-820.003 501.164   1
   1 -10  20 29.3377 316.959   2
  -1 -10 -20-467.907 508.390   1
   1 -10  21 2770.26 678.471   2
   1 -10  22 222.586 359.366   2
   1 -10  23-839.296 437.598   2
   1 -11 -22-614.895 549.449   1
   1 -11 -21 675.000 434.240   1
   1 -11 -20 10121.5 1123.84   1
   1 -11 -19 2081.25 633.099   1
   1 -11 -18 4655.34 721.561   1
   1 -11 -17 213.269 352.166   1
   1 -11 -16 8860.19 923.164   1
  -1  11  16 7877.25 411.759   2
  -1  11  15 4956.40 311.534   2
   1 -11 -15 5014.61 738.359   1
   1 -11 -14 8890.93 850.953   1
  -1  11  14 8135.37 346.140   2
  -1  11  13 2808.50 179.950   2
   1 -11 -13 2742.68 471.612   1
   1 -11 -12 14740.2 1007.15   1
  -1 -11  11 7756.71 608.425   1
   1 -11 -11 8777.71 732.543   1
   1 -11 -10 27472.1 1212.90   1
  -1 -11  10 27275.2 1080.69   1
  -1 -11   9-58.8099 152.774   1
   1 -11  -9 380.370 246.869   1
   1 -11  -8 76580.9 1951.47   1
  -1 -11   8 79488.9 1637.00   1
  -1  11   8 79834.4 1963.66   1
  -1  11   7 12703.6 748.722   1
   1 -11  -7 12334.2 756.491   1
   1 -11  -6 66372.8 1683.15   1
  -1  11   6 64263.0 1618.23   1
   1 -11  -5 1825.79 322.801   1
  -1  11   5 1600.98 252.385   1
   1 -11  -4 222931. 2682.70   1
   1 -11  -4 228080. 1317.99   2
   1 -11  -3 10960.9 624.782   1
   1 -11  -2 33110.4 1007.10   1
   1 -11  -1 350.800 157.638   1
  -1 -11   0 4678.77 338.219   1
  -1 -11  -1 2098.08 245.728   1
  -1 -11  -2 56287.6 1116.21   1
  -1 -11  -3 21309.4 731.918   1
   1  11   3 21906.5 740.846   1
   1  11   4-12.4407 136.732   1
  -1 -11  -4 70.6066 154.751   1
  -1 -11  -4 99.8410 92.6574   2
  -1 -11  -5 31216.6 680.132   2
   1  11   5 31684.9 1000.23   1
  -1 -11  -5 32667.3 1018.62   1
  -1 -11  -6 38366.8 727.282   2
   1  11   6 38298.8 1151.56   1
  -1 -11  -6 37778.9 1165.60   1
  -1 -11  -7 45068.1 1347.47   1
  -1 -11  -7 43285.0 764.486   2
   1  11   7 42429.0 1314.99   1
   1  11   8 51410.1 1515.02   1
  -1 -11  -8 47500.7 811.438   2
  -1 -11  -8 49966.8 1496.64   1
  -1 -11  -9 1149.47 247.723   1
   1  11   9 1158.87 259.085   1
   1  11   9 1295.94 158.749   2
  -1 -11 -10 27515.1 1208.17   1
   1  11  10 27587.6 686.439   2
  -1 -11 -11 2292.51 404.155   1
   1  11  11 2068.64 210.496   2
  -1 -11 -12 944.024 318.964   1
   1  11  12 840.409 160.050   2
   1  11  13 2170.48 230.080   2
  -1 -11 -13 1958.00 393.288   1
  -1 -11 -14 27145.6 1429.84   1
   1  11  14 26124.0 842.427   2
   1  11  15 167.045 138.992   2
  -1 -11 -15 389.096 286.737   1
  -1 -11 -16-150.463 362.784   1
   1  11  16 229.180 162.792   2
  -1 -11 -17 1147.66 373.089   1
   1  11  17 1662.36 272.334   2
  -1 -11 -18 2711.89 577.992   1
  -1 -11 -19 899.951 496.080   1
   1 -11  20 131.348 340.776   2
  -1 -11 -20 967.360 494.442   1
   1 -11  21 759.583 441.592   2
  -1 -11 -21-67.4398 364.860   1
   1 -11  22 2394.62 666.467   2
   1 -11  23-306.677 325.729   2
   1 -12 -22 619.578 462.290   1
   1 -12 -21-193.900 388.348   1
   1 -12 -20 3743.79 717.727   1
   1 -12 -19 321.984 365.607   1
   1 -12 -18 224.766 358.921   1
   1 -12 -17 885.488 404.594   1
   1 -12 -16 14474.9 1182.68   1
   1 -12 -15 7696.97 836.258   1
  -1  12  15 8486.22 312.501   2
   1 -12 -14 1282.41 436.061   1
  -1  12  14 1069.09 99.5224   2
   1 -12 -13-115.684 307.898   1
   1 -12 -12 2922.59 519.473   1
   1 -12 -11 8544.35 914.327   1
  -1 -12  11 838.965 208.970   1
  -1 -12  10 1860.12 314.912   1
   1 -12 -10 1803.76 398.580   1
   1 -12  -9 2227.87 377.094   1
  -1 -12   9 2846.18 350.697   1
  -1  12   8 25916.8 1132.29   1
   1 -12  -8 24932.6 1151.60   1
  -1  12   7 916.716 291.252   1
   1 -12  -7 851.683 332.029   1
   1 -12  -6 33564.1 1208.05   1
  -1  12   6 32465.5 1175.30   1
   1 -12  -5 34247.1 1189.52   1
  -1  12   5 34144.0 1144.47   1
   1 -12  -4 10863.9 724.499   1
   1 -12  -3 28693.4 990.093   1
   1 -12  -2 227.942 174.410   1
   1 -12  -1 1519.62 265.283   1
  -1 -12   0 3115.38 292.094   1
  -1 -12  -1 26897.0 750.330   1
  -1 -12  -2 69204.1 1286.78   1
   1  12   3 12874.7 578.905   1
  -1 -12  -3 13502.7 610.146   1
   1  12   4 57930.1 1317.65   1
  -1 -12  -4 57780.7 1303.05   1
  -1 -12  -4 56280.9 1009.94   2
   1  12   5 9938.62 590.306   1
  -1 -12  -5 9219.85 573.907   1
  -1 -12  -5 9022.35 386.324   2
   1  12   6 617.604 221.982   1
  -1 -12  -6 244.110 96.1780   2
  -1 -12  -7 1046.26 299.560   1
  -1 -12  -7 896.992 138.769   2
   1  12   7 1183.27 319.466   1
  -1 -12  -8 23859.9 1032.31   1
   1  12   8 23624.0 1025.86   1
  -1 -12  -8 22558.3 553.033   2
  -1 -12  -9 7838.73 653.018   1
  -1 -12 -10 2673.17 450.444   1
  -1 -12 -11 3951.92 501.195   1
   1  12  11 3920.29 260.692   2
  -1 -12 -12 1218.72 376.016   1
   1  12  12 989.987 160.712   2
   1  12  13 170.882 116.957   2
  -1 -12 -13 248.662 318.564   1
   1  12  14 56395.3 1156.12   2
  -1 -12 -14 57480.7 2083.33   1
   1  12  15 985.332 175.149   2
  -1 -12 -15 682.017 325.996   1
  -1 -12 -16 12993.0 1122.73   1
   1  12  16 12173.5 598.290   2
  -1 -12 -17 3558.76 598.285   1
  -1 -12 -18 7899.38 963.647   1
  -1 -12 -19 5125.64 786.874   1
   1 -12  20 4779.61 841.334   2
  -1 -12 -20 4257.26 700.777   1
  -1 -12 -21 1111.44 503.301   1
   1 -12  21 399.430 347.416   2
   1 -12  22 25.0875 454.322   2
   1 -13 -21 624.930 448.959   1
   1 -13 -20 2068.02 586.776   1
   1 -13 -19 1552.37 591.585   1
   1 -13 -18 5124.96 792.196   1
   1 -13 -17 930.161 447.318   1
   1 -13 -16 2639.91 560.944   1
   1 -13 -15 17782.4 1245.44   1
   1 -13 -14 10268.0 964.777   1
   1 -13 -13 6820.71 752.763   1
   1 -13 -12 608.742 287.233   1
  -1 -13  11 12597.6 791.174   1
   1 -13 -11 12334.9 888.472   1
  -1 -13  10 3952.26 431.431   1
   1 -13 -10 3407.82 443.953   1
   1 -13  -9 6854.38 647.699   1
  -1 -13   9 6461.19 501.548   1
   1 -13  -8 8379.18 682.189   1
  -1  13   7 63415.8 1755.15   1
   1 -13  -7 63687.2 1753.68   1
   1 -13  -6 6984.73 609.437   1
  -1  13   6 6504.12 565.350   1
   1 -13  -5 8809.18 245.100   2
  -1  13   5 8403.15 595.577   1
   1 -13  -5 9370.22 620.714   1
   1 -13  -4 39194.0 1241.00   1
   1 -13  -3 4590.95 455.810   1
   1 -13  -2 1966.76 305.143   1
   1 -13  -1 36536.7 1108.70   1
  -1 -13   0 152125. 1819.09   1
  -1 -13  -1 24081.6 744.567   1
  -1 -13  -2 63.8123 161.975   1
   1  13   3 2527.80 276.503   1
  -1 -13  -3 2532.86 313.427   1
  -1 -13  -4 8807.74 418.533   2
  -1 -13  -4 8469.14 513.277   1
   1  13   4 8545.09 530.768   1
   1  13   5 110.255 156.772   1
  -1 -13  -5 160.185 97.0824   2
  -1 -13  -5-58.0259 176.195   1
   1  13   6 14172.5 738.982   1
  -1 -13  -6 13046.5 450.372   2
  -1 -13  -6 14125.5 758.812   1
   1  13   7 111.901 149.940   1
  -1 -13  -7 610.524 232.221   1
  -1 -13  -7 316.283 91.0176   2
  -1 -13  -8 1236.05 139.968   2
  -1 -13  -8 1351.96 336.160   1
   1  13   8 1147.67 274.233   1
  -1 -13  -9 8790.86 699.354   1
  -1 -13 -10 5112.81 564.249   1
  -1 -13 -11 545.450 270.880   1
  -1 -13 -12 11083.4 880.385   1
  -1 -13 -13 4496.22 591.571   1
   1  13  13 3751.52 273.780   2
   1  13  14 149.500 112.454   2
  -1 -13 -14-402.158 303.398   1
   1  13  15 119.011 111.660   2
  -1 -13 -15 351.434 375.384   1
  -1 -13 -16 1070.92 442.946   1
  -1 -13 -17 8420.17 915.675   1
  -1 -13 -18 336.353 438.441   1
  -1 -13 -19 1278.35 488.842   1
  -1 -13 -20-142.295 435.655   1
   1 -13  21 1038.22 547.400   2
  -1 -13 -21 1066.20 380.303   1
   1 -13  22 383.967 450.815   2
   1 -14 -21 4493.88 785.138   1
   1 -14 -20-20.8623 351.645   1
   1 -14 -19 2817.69 625.793   1
   1 -14 -18-21.6080 342.902   1
   1 -14 -17 2066.85 569.218   1
   1 -14 -16 186.222 353.522   1
   1 -14 -15 10100.4 978.066   1
   1 -14 -14 4892.89 680.941   1
   1 -14 -13-486.776 364.532   1
   1 -14 -12-103.561 273.700   1
   1 -14 -11-50.8485 246.652   1
   1 -14 -10 340.521 294.547   1
  -1 -14  10 200.631 182.382   1
   1 -14  -9 3525.34 486.247   1
   1 -14  -8 2641.43 420.842   1
  -1  14   7 73.0000 168.264   1
   1 -14  -7 489.510 302.286   1
  -1  14   6 7264.18 589.507   1
   1 -14  -6 7618.09 641.059   1
   1 -14  -5 38.8151 170.296   1
   1 -14  -5 15.8202 62.9014   2
   1 -14  -4 52301.9 1444.71   1
   1 -14  -3 42240.8 1274.68   1
   1 -14  -2 16333.5 769.222   1
   1 -14  -1 189277. 2533.49   1
  -1 -14   1 186613. 2022.32   1
  -1 -14   0 7240.40 459.976   1
  -1 -14  -1 5961.31 412.468   1
  -1 -14  -2 1479.73 226.047   1
  -1 -14  -3 101334. 1803.81   1
  -1 -14  -4 689.531 175.743   1
   1  14   4 458.350 178.672   1
  -1 -14  -5 24823.0 956.417   1
   1  14   5 23669.8 943.252   1
  -1 -14  -5 23658.2 659.163   2
  -1 -14  -6 2871.12 388.163   1
   1  14   6 2348.28 319.014   1
  -1 -14  -6 2520.08 217.613   2
  -1 -14  -7 628.553 119.097   2
   1  14   7 640.258 201.219   1
  -1 -14  -7 383.655 259.235   1
   1  14   8 2461.93 390.821   1
  -1 -14  -8 2166.98 175.192   2
  -1 -14  -8 2670.48 403.807   1
  -1 -14  -9 314.503 100.285   2
  -1 -14  -9 281.241 215.558   1
  -1 -14 -10 2893.22 451.456   1
  -1 -14 -11 17881.5 1066.73   1
  -1 -14 -12 7719.03 762.296   1
  -1 -14 -13 24580.3 1363.19   1
  -1 -14 -14 843.866 334.950   1
  -1 -14 -15 726.194 408.618   1
  -1 -14 -16 2077.34 526.559   1
  -1 -14 -17 2349.17 544.012   1
  -1 -14 -18 112.592 367.080   1
  -1 -14 -19 1036.64 474.218   1
  -1 -14 -20-2.99262 348.922   1
  -1 -14 -21-675.706 517.488   1
   1 -14  21 24.4331 321.128   2
   1 -15 -21 1216.85 569.690   1
   1 -15 -20 1736.91 625.561   1
   1 -15 -19 11915.1 1182.69   1
   1 -15 -18 49.5935 325.914   1
   1 -15 -17 6844.58 869.949   1
   1 -15 -16 698.273 348.881   1
   1 -15 -15 8408.23 910.733   1
   1 -15 -14 3001.29 523.883   1
   1 -15 -13-34.4360 289.179   1
   1 -15 -12-147.392 246.116   1
   1 -15 -11-23.9384 288.749   1
   1 -15 -10-94.2675 275.793   1
  -1 -15  10 117.459 260.367   1
   1 -15  -9 3578.99 484.486   1
   1 -15  -8 1436.18 309.015   1
   1 -15  -7 20013.9 1030.88   1
   1 -15  -6 3872.73 496.496   1
  -1  15   6 3522.76 424.314   1
   1 -15  -5 7535.98 590.146   1
   1 -15  -5 6842.72 270.731   2
   1 -15  -4 998.285 292.296   1
   1 -15  -3 9471.93 638.459   1
   1 -15  -2 2112.61 316.046   1
   1 -15  -1 2262.75 399.155   1
  -1 -15   1 1896.18 289.099   1
  -1 -15   0 6556.68 430.231   1
  -1 -15  -1 31306.0 925.650   1
  -1 -15  -2 2530.89 287.958   1
  -1 -15  -3 1411.43 305.656   1
  -1 -15  -4 1586.23 252.771   1
   1  15   4 1580.10 252.666   1
  -1 -15  -5 8902.94 431.392   2
   1  15   5 9765.21 614.143   1
  -1 -15  -5 8935.72 595.534   1
   1  15   6 7247.54 560.322   1
  -1 -15  -6 7167.35 362.463   2
  -1 -15  -6 7461.98 577.211   1
  -1 -15  -7 17960.9 924.198   1
  -1 -15  -7 17168.0 509.318   2
   1  15   7 17755.3 913.578   1
  -1 -15  -8 6639.36 303.164   2
  -1 -15  -8 7149.82 602.176   1
  -1 -15  -9-11.1250 63.8945   2
  -1 -15  -9 288.230 218.826   1
  -1 -15 -10 20276.5 1117.90   1
  -1 -15 -11 345.586 260.898   1
  -1 -15 -12-86.9619 294.336   1
  -1 -15 -13 411.100 252.141   1
  -1 -15 -14 13162.1 1036.57   1
  -1 -15 -15 4453.45 661.283   1
  -1 -15 -16 3608.93 608.660   1
  -1 -15 -17 169.989 318.918   1
  -1 -15 -18 5188.41 838.100   1
  -1 -15 -19-224.155 312.370   1
  -1 -15 -20 108.433 350.779   1
  -1 -15 -21 537.828 432.898   1
   1 -15  21 1327.55 596.023   2
   1 -16 -20 1282.44 456.672   1
   1 -16 -19 1269.19 502.540   1
   1 -16 -18 602.322 469.435   1
   1 -16 -17 1813.64 526.389   1
   1 -16 -16-183.605 340.633   1
   1 -16 -15 36.1860 296.553   1
   1 -16 -14-251.347 289.276   1
   1 -16 -13 2578.99 465.670   1
   1 -16 -12 2102.00 485.150   1
   1 -16 -11 4462.46 577.042   1
   1 -16 -10 3749.00 528.007   1
  -1 -16  10 4131.05 454.722   1
   1 -16  -9 14255.2 974.227   1
   1 -16  -8 7958.85 734.961   1
   1 -16  -7 20723.0 1082.02   1
   1 -16  -6 3772.06 510.294   1
   1 -16  -5 224.132 216.826   1
   1 -16  -4 151.388 180.738   1
   1 -16  -3 8205.49 614.771   1
   1 -16  -2 30115.6 1127.66   1
   1 -16  -1 2477.72 328.207   1
  -1 -16   1 3201.93 311.572   1
  -1 -16   0 44298.8 1102.22   1
  -1 -16  -1 45481.7 1154.59   1
  -1 -16  -2 40393.1 1143.34   1
  -1 -16  -3 72075.3 1661.80   1
  -1 -16  -4 2995.76 361.155   1
   1  16   5 6386.89 507.456   1
  -1 -16  -5 6406.04 383.219   2
  -1 -16  -5 6210.42 507.409   1
   1  16   6 7464.60 580.039   1
  -1 -16  -6 7647.61 384.455   2
  -1 -16  -6 7479.39 583.881   1
  -1 -16  -7 219.079 94.4189   2
   1  16   7 102.953 184.901   1
  -1 -16  -8 10723.4 768.529   1
  -1 -16  -8 9943.24 369.881   2
  -1 -16  -9 10382.7 770.325   1
  -1 -16  -9 8343.64 305.648   2
  -1 -16 -10 5128.14 563.818   1
  -1 -16 -11 29668.4 1388.48   1
  -1 -16 -12 534.334 290.006   1
  -1 -16 -13 19640.2 1241.34   1
  -1 -16 -14 1992.89 479.170   1
  -1 -16 -15 16047.0 1190.33   1
  -1 -16 -16 129.318 372.807   1
  -1 -16 -17 1917.19 452.257   1
  -1 -16 -18-444.841 460.247   1
  -1 -16 -19 552.921 412.808   1
  -1 -16 -20 525.911 407.447   1
  -1 -16 -21 116.269 364.940   1
   1 -17 -20 1067.84 482.118   1
   1 -17 -19 4570.03 778.667   1
   1 -17 -18 982.798 417.525   1
   1 -17 -17 4295.79 716.590   1
   1 -17 -16 713.166 396.156   1
   1 -17 -15-208.831 380.340   1
   1 -17 -14 75.7973 319.268   1
   1 -17 -13 5288.66 667.743   1
   1 -17 -12 8282.66 844.607   1
   1 -17 -11 9151.00 863.995   1
   1 -17 -10 9072.98 807.954   1
   1 -17  -9 25689.5 1297.98   1
   1 -17  -8 4906.71 557.577   1
   1 -17  -7 28925.7 1280.48   1
   1 -17  -6 11328.7 304.472   2
   1 -17  -6 13762.1 928.643   1
   1 -17  -6 11377.3 302.641   2
   1 -17  -5 52095.8 1611.52   1
   1 -17  -4 953.847 236.905   1
   1 -17  -3 52292.3 1550.22   1
   1 -17  -2 1748.80 330.983   1
  -1 -17   1 4482.79 375.718   1
   1 -17  -1 4398.46 439.042   1
  -1 -17   0 5656.80 434.345   1
   1 -17   0 5163.43 506.447   1
  -1 -17  -1 902.891 255.309   1
  -1 -17  -2 597.035 234.218   1
  -1 -17  -3 2150.14 393.671   1
  -1 -17  -4 448.352 175.137   1
  -1 -17  -5 14151.1 582.235   2
  -1 -17  -5 15089.3 798.064   1
   1  17   5 14573.9 783.922   1
  -1 -17  -6 1343.53 184.885   2
  -1 -17  -6 1156.53 239.411   1
   1  17   6 1754.03 309.534   1
   1  17   7 31830.6 1271.89   1
  -1 -17  -7 32957.8 1278.12   1
  -1 -17  -7 30684.0 726.368   2
  -1 -17  -8-105.838 213.350   1
  -1 -17  -8-9.70484 73.0008   2
  -1 -17  -9 18405.0 439.854   2
  -1 -17  -9 23035.2 1175.11   1
  -1 -17 -10 8040.56 727.122   1
  -1 -17 -11 859.199 341.251   1
  -1 -17 -12 441.404 346.578   1
  -1 -17 -13 2002.78 427.232   1
  -1 -17 -14 52.5862 332.335   1
  -1 -17 -15 426.572 305.361   1
  -1 -17 -16 3731.98 673.669   1
  -1 -17 -17 1554.88 524.571   1
  -1 -17 -18 1298.56 474.250   1
  -1 -17 -19 264.922 334.029   1
  -1 -17 -20-616.216 451.114   1
   1 -18 -20 1496.12 583.660   1
   1 -18 -19 125.120 401.004   1
   1 -18 -18 413.013 363.500   1
   1 -18 -17 1959.31 555.519   1
   1 -18 -16 461.725 408.230   1
   1 -18 -15 6495.84 803.152   1
   1 -18 -14 3690.57 602.080   1
   1 -18 -13 361.730 306.683   1
   1 -18 -12 6625.21 742.705   1
   1 -18 -11-82.4213 270.154   1
   1 -18 -10 2171.97 461.514   1
   1 -18  -9 20468.3 1171.78   1
   1 -18  -8 6848.17 693.293   1
   1 -18  -7 5082.75 601.591   1
   1 -18  -6 6056.39 249.182   2
   1 -18  -6 5913.93 241.956   2
   1 -18  -6 6713.55 705.518   1
   1 -18  -5 337.119 230.888   1
   1 -18  -4 6205.92 569.356   1
   1 -18  -3 733.965 294.110   1
   1 -18  -2 3710.84 400.323   1
   1 -18  -1 10053.1 684.191   1
  -1 -18   1 9551.95 559.980   1
  -1 -18   0 11509.5 609.366   1
   1 -18   0 11753.3 731.003   1
  -1 -18  -1 697.456 190.963   1
  -1 -18  -2 15151.5 735.526   1
  -1 -18  -3 7077.33 558.682   1
  -1 -18  -4 16516.3 831.540   1
  -1 -18  -5 1064.60 184.271   2
  -1 -18  -5 1299.72 277.146   1
  -1 -18  -6 1055.67 233.031   1
  -1 -18  -6 1086.64 177.594   2
   1  18   6 1184.53 266.712   1
  -1 -18  -7 2796.88 419.106   1
  -1 -18  -7 2734.12 235.988   2
  -1 -18  -8 11235.7 947.659   1
  -1 -18  -8 10540.0 392.935   2
  -1 -18  -9 2573.56 694.979   1
  -1 -18  -9 1697.35 142.776   2
  -1 -18 -10 11954.6 876.846   1
  -1 -18 -11 19094.0 1165.42   1
  -1 -18 -12 23700.6 1357.36   1
  -1 -18 -13 3964.82 599.747   1
  -1 -18 -14 17478.5 1239.22   1
  -1 -18 -15 2922.64 528.959   1
  -1 -18 -16 2533.60 587.906   1
  -1 -18 -17 1265.65 457.418   1
  -1 -18 -18 684.444 475.262   1
  -1 -18 -19 1379.80 521.027   1
  -1 -18 -20 378.355 418.546   1
   1 -19 -19-25.3832 384.965   1
   1 -19 -18 4729.88 783.871   1
   1 -19 -17 1099.91 422.489   1
   1 -19 -16 4501.32 777.884   1
   1 -19 -15 407.969 431.793   1
   1 -19 -14-339.220 396.618   1
   1 -19 -13 4696.58 662.702   1
   1 -19 -12 9105.10 902.530   1
   1 -19 -11 12850.6 1029.67   1
   1 -19 -10 36102.9 1659.95   1
   1 -19  -9 8925.20 833.918   1
   1 -19  -8 33320.6 1482.43   1
   1 -19  -7 16576.2 1041.87   1
   1 -19  -6 35235.6 648.705   2
   1 -19  -6 33765.5 631.435   2
   1 -19  -6 40008.2 1611.50   1
   1 -19  -5 17443.1 975.116   1
   1 -19  -4 38175.2 1350.82   1
   1 -19  -3 979.206 240.814   1
  -1 -19   2 1682.44 280.152   1
   1 -19  -2 438.808 228.751   1
   1 -19  -1 579.577 229.430   1
  -1 -19   1 503.946 208.879   1
   1 -19   0 6427.31 546.131   1
  -1 -19   0 6439.46 493.839   1
  -1 -19  -1 2081.59 292.891   1
  -1 -19  -2 9808.17 628.526   1
  -1 -19  -3 1842.97 316.178   1
  -1 -19  -4 1821.05 336.903   1
  -1 -19  -5 1255.75 211.634   2
  -1 -19  -5 1431.98 285.621   1
  -1 -19  -6 522.857 158.119   2
  -1 -19  -6 145.820 209.738   1
  -1 -19  -7 6428.43 635.398   1
  -1 -19  -7 5931.69 347.751   2
  -1 -19  -8 8432.10 362.322   2
  -1 -19  -8 8978.56 722.516   1
  -1 -19  -9 2280.64 456.524   1
  -1 -19  -9 1509.08 131.197   2
  -1 -19 -10 1166.70 366.552   1
  -1 -19 -11 3253.39 534.827   1
  -1 -19 -12 1846.93 459.800   1
  -1 -19 -13 4468.34 657.081   1
  -1 -19 -14 1440.51 439.673   1
  -1 -19 -15 359.648 333.076   1
  -1 -19 -16 2387.08 575.645   1
  -1 -19 -17 3875.94 697.178   1
  -1 -19 -18 4011.41 748.898   1
  -1 -19 -19 1722.17 568.512   1
  -1 -19 -20 1302.41 587.474   1
   1 -20 -19 538.343 510.448   1
   1 -20 -18 1216.53 445.471   1
   1 -20 -17 18.8623 343.636   1
   1 -20 -16 4708.91 751.692   1
   1 -20 -15 3424.04 660.529   1
   1 -20 -14 3075.63 558.728   1
   1 -20 -13 202.227 296.980   1
   1 -20 -12 1735.68 456.399   1
   1 -20 -11 69.0516 288.986   1
   1 -20 -10 83.6301 345.541   1
   1 -20  -9 338.464 349.908   1
   1 -20  -8 8700.23 810.266   1
   1 -20  -7 2485.06 474.111   1
   1 -20  -6 4616.51 596.214   1
   1 -20  -6 4017.46 232.064   2
   1 -20  -6 4255.46 238.069   2
   1 -20  -5 1991.31 388.509   1
   1 -20  -4 10721.0 781.804   1
   1 -20  -3 1041.91 353.507   1
   1 -20  -2 2459.30 376.618   1
  -1 -20   2 3122.41 345.987   1
   1 -20  -1 12425.8 787.142   1
  -1 -20   1 12997.8 689.922   1
  -1 -20   0 34337.7 1111.85   1
   1 -20   0 33882.0 1270.19   1
  -1 -20  -1 19474.0 872.729   1
  -1 -20  -2 78951.0 1780.09   1
  -1 -20  -3 135.676 165.129   1
  -1 -20  -4 23275.0 1028.60   1
  -1 -20  -5 7075.60 448.832   2
  -1 -20  -5 6874.16 573.497   1
  -1 -20  -6 11610.5 887.721   1
  -1 -20  -6 9782.03 496.647   2
  -1 -20  -7 1878.40 358.725   1
  -1 -20  -7 1486.50 201.664   2
  -1 -20  -8 793.370 319.540   1
  -1 -20  -8 152.345 96.0752   2
  -1 -20  -9 151.138 268.394   1
  -1 -20 -10 6484.20 727.793   1
  -1 -20 -11 451.566 307.312   1
  -1 -20 -12 3412.93 555.425   1
  -1 -20 -13 3381.23 565.388   1
  -1 -20 -14 5431.03 735.630   1
  -1 -20 -15 164.040 351.840   1
  -1 -20 -16 4628.31 766.576   1
  -1 -20 -17 285.102 320.107   1
  -1 -20 -18 348.603 381.159   1
  -1 -20 -19 412.304 400.946   1
   1 -21 -19 2107.70 586.863   1
   1 -21 -18-468.926 412.285   1
   1 -21 -17 4467.86 779.436   1
   1 -21 -16 763.780 441.651   1
   1 -21 -15 3200.37 601.832   1
   1 -21 -14 742.173 333.173   1
   1 -21 -13 269.901 374.521   1
   1 -21 -12-202.373 332.916   1
   1 -21 -11 5131.83 706.988   1
   1 -21 -10 1340.32 363.752   1
   1 -21  -9 2183.90 435.952   1
   1 -21  -8 1558.13 392.636   1
   1 -21  -7 13009.0 950.261   1
   1 -21  -6 3880.45 248.253   2
   1 -21  -6 4999.59 645.535   1
   1 -21  -6 3656.10 246.838   2
   1 -21  -5 2903.53 446.106   1
   1 -21  -4 8878.79 700.480   1
   1 -21  -3 9810.04 732.620   1
   1 -21  -2 3836.23 500.099   1
  -1 -21   2 3577.17 390.178   1
   1 -21  -1 30140.2 1253.32   1
  -1 -21   1 29634.3 1059.45   1
  -1 -21   0 3743.25 392.556   1
   1 -21   0 3763.36 472.982   1
   1 -21   1 263.365 262.449   1
  -1 -21  -1 320.484 209.776   1
  -1 -21  -2 846.431 338.181   1
  -1 -21  -3 3311.62 429.156   1
  -1 -21  -4 3264.82 434.475   1
  -1 -21  -5 201.919 159.167   2
  -1 -21  -5 120.677 256.379   1
  -1 -21  -6 327.977 188.005   1
  -1 -21  -6 223.703 112.009   2
  -1 -21  -7 6605.41 624.894   1
  -1 -21  -7 6052.78 363.845   2
  -1 -21  -8 1632.95 375.918   1
  -1 -21  -9 1096.21 335.474   1
  -1 -21 -10 520.520 298.404   1
  -1 -21 -11 4362.99 615.486   1
  -1 -21 -12 2744.36 518.489   1
  -1 -21 -13 2948.48 575.092   1
  -1 -21 -14 462.417 302.145   1
  -1 -21 -15-371.140 338.914   1
  -1 -21 -16 1673.79 453.239   1
  -1 -21 -17-362.744 443.126   1
  -1 -21 -18 3190.96 659.052   1
  -1 -21 -19-545.648 492.233   1
   1 -22 -18 793.029 506.748   1
   1 -22 -17 6178.76 912.594   1
   1 -22 -16 118.119 314.058   1
   1 -22 -15 1254.11 452.386   1
   1 -22 -14 225.696 367.355   1
   1 -22 -13 651.076 399.828   1
   1 -22 -12 196.416 289.972   1
   1 -22 -11 1898.08 495.863   1
   1 -22 -10 1060.89 346.893   1
   1 -22  -9 1067.75 320.994   1
   1 -22  -8 1227.31 413.743   1
   1 -22  -7 11820.8 910.785   1
   1 -22  -6-132.111 244.014   1
   1 -22  -6-34.8962 102.107   2
   1 -22  -5 2907.43 486.231   1
   1 -22  -5 2905.42 283.360   2
   1 -22  -4 693.315 261.319   1
  -1 -22   3 1095.27 241.588   1
   1 -22  -3 1009.45 304.661   1
  -1 -22   2 3367.12 408.043   1
   1 -22  -2 3923.93 563.278   1
  -1 -22   1 4467.82 890.972   1
   1 -22  -1 839.612 275.718   1
   1 -22   0 708.440 263.440   1
  -1 -22   0 648.500 243.013   1
   1 -22   1 50344.4 1615.55   1
  -1 -22  -1 47108.2 1359.99   1
  -1 -22  -2 5218.43 501.581   1
  -1 -22  -3 9200.78 681.175   1
  -1 -22  -4 8327.58 643.878   1
  -1 -22  -5 52151.1 1311.15   2
  -1 -22  -5 52519.3 1675.53   1
  -1 -22  -6 3805.62 342.332   2
  -1 -22  -6 4084.22 520.911   1
  -1 -22  -7 3434.56 479.031   1
  -1 -22  -8 6228.89 686.771   1
  -1 -22  -9 5092.51 607.325   1
  -1 -22 -10 4654.10 629.800   1
  -1 -22 -11 1904.72 465.494   1
  -1 -22 -12 555.161 339.313   1
  -1 -22 -13 22307.7 1427.48   1
  -1 -22 -14 968.303 406.225   1
  -1 -22 -15 17339.9 1328.89   1
  -1 -22 -16 2003.16 470.857   1
  -1 -22 -17 4031.18 722.588   1
  -1 -22 -18-891.814 478.424   1
  -1 -22 -19 1777.61 627.360   1
   1 -23 -18 1537.21 530.008   1
   1 -23 -17 6561.48 915.329   1
   1 -23 -16 1216.63 420.257   1
   1 -23 -15 2432.37 545.941   1
   1 -23 -14 475.132 335.956   1
   1 -23 -13 604.178 380.135   1
   1 -23 -12 145.763 330.778   1
   1 -23 -11 2955.08 576.359   1
   1 -23 -10 3979.17 590.169   1
   1 -23  -9 10814.1 943.559   1
   1 -23  -8-243.174 366.576   1
   1 -23  -7 16345.2 1116.26   1
   1 -23  -6 569.174 127.023   2
   1 -23  -6 651.736 285.135   1
   1 -23  -5 3775.34 506.542   1
   1 -23  -5 3392.45 305.841   2
   1 -23  -4 7115.80 693.920   1
  -1 -23   3 17964.0 870.477   1
   1 -23  -3 17798.8 1041.80   1
  -1 -23   2-105.544 175.283   1
   1 -23  -2 117.994 225.176   1
  -1 -23   1 1083.74 327.411   1
   1 -23  -1 949.684 290.705   1
  -1 -23   0 1277.23 287.626   1
   1 -23   0 1813.33 374.583   1
   1 -23   1 1120.56 380.514   1
  -1 -23  -1 1383.28 327.422   1
  -1 -23  -2 10705.6 721.414   1
  -1 -23  -3 9311.44 713.598   1
  -1 -23  -4 82.0186 175.745   1
  -1 -23  -5 874.617 352.666   1
  -1 -23  -6 11511.8 822.116   1
  -1 -23  -7-209.128 249.014   1
  -1 -23  -8 20012.6 1190.20   1
  -1 -23  -9 291.531 234.271   1
  -1 -23 -10 3181.38 518.623   1
  -1 -23 -11 1142.81 356.689   1
  -1 -23 -12 18.7253 279.646   1
  -1 -23 -13 593.877 342.121   1
  -1 -23 -14 453.589 320.437   1
  -1 -23 -15-126.944 342.963   1
  -1 -23 -16 501.619 442.939   1
  -1 -23 -17-113.548 358.149   1
  -1 -23 -18-313.344 405.596   1
   1 -24 -17 847.777 549.446   1
   1 -24 -16-11.0357 397.418   1
   1 -24 -15-286.121 343.464   1
   1 -24 -14 104.401 392.199   1
   1 -24 -13 2201.34 530.758   1
   1 -24 -12 2625.10 610.801   1
   1 -24 -11 3452.72 758.051   1
   1 -24 -10 221.512 260.965   1
   1 -24  -9 704.766 333.835   1
   1 -24  -8-266.101 233.958   1
   1 -24  -7 10517.2 898.723   1
   1 -24  -6 1258.90 367.635   1
   1 -24  -5 18.1584 134.522   2
   1 -24  -5-89.3433 284.448   1
   1 -24  -4 2722.15 457.621   1
  -1 -24   3 2664.40 357.140   1
   1 -24  -3 2610.73 427.874   1
   1 -24  -2 1839.24 371.870   1
  -1 -24   2 1587.07 285.872   1
   1 -24  -1 2571.62 416.773   1
  -1 -24   1 2825.55 392.141   1
  -1 -24   0 8560.88 668.701   1
   1 -24   0 9084.54 753.557   1
  -1 -24  -1 10167.9 727.388   1
   1 -24   1 11889.5 839.349   1
   1 -24   2 482.566 248.743   1
  -1 -24  -2-29.9732 173.494   1
  -1 -24  -3 1512.92 325.947   1
  -1 -24  -4 198.681 177.088   1
  -1 -24  -5 268.611 232.559   1
  -1 -24  -6 5507.90 590.121   1
  -1 -24  -7 738.030 279.973   1
  -1 -24  -8 192.759 256.443   1
  -1 -24  -9-78.1592 303.095   1
  -1 -24 -10 1015.61 396.620   1
  -1 -24 -11 1885.67 516.999   1
  -1 -24 -12 2624.47 531.001   1
  -1 -24 -13 537.831 312.562   1
  -1 -24 -14 478.646 311.963   1
  -1 -24 -15-559.360 386.482   1
  -1 -24 -16 501.855 405.076   1
  -1 -24 -17-303.017 346.010   1
  -1 -24 -18 750.192 446.627   1
   1 -25 -17 193.864 365.467   1
   1 -25 -16 2341.22 581.821   1
   1 -25 -15-67.2617 338.421   1
   1 -25 -14 1504.52 558.606   1
   1 -25 -13 556.732 370.006   1
   1 -25 -12 1418.55 404.608   1
   1 -25 -11 2326.10 500.661   1
   1 -25 -10 2130.27 491.631   1
   1 -25  -9 4090.68 649.216   1
   1 -25  -8 10180.5 900.169   1
   1 -25  -7 1288.75 325.150   1
   1 -25  -6 10870.3 912.081   1
   1 -25  -5 3904.21 546.472   1
   1 -25  -4 1726.44 363.229   1
  -1 -25   4 1844.75 332.223   1
  -1 -25   3 3489.99 428.314   1
   1 -25  -3 3480.97 495.749   1
   1 -25  -2 7187.32 684.565   1
  -1 -25   2 6250.75 539.734   1
   1 -25  -1 931.514 300.812   1
  -1 -25   1 1194.92 291.633   1
  -1 -25   0 10839.0 729.446   1
   1 -25   0 11416.2 857.587   1
   1 -25   1-73.9180 275.039   1
  -1 -25  -1 428.972 245.926   1
   1 -25   2 478.068 288.790   1
  -1 -25  -2 226.626 218.679   1
  -1 -25  -3 220.877 195.519   1
  -1 -25  -4 2070.57 367.306   1
  -1 -25  -5 477.156 212.638   1
  -1 -25  -6-224.439 225.684   1
  -1 -25  -7 2724.98 467.747   1
  -1 -25  -8 123.247 216.355   1
  -1 -25  -9 2944.60 504.471   1
  -1 -25 -10 1386.87 382.098   1
  -1 -25 -11 584.584 322.129   1
  -1 -25 -12 1301.80 384.333   1
  -1 -25 -13 1237.50 433.486   1
  -1 -25 -14-248.857 358.722   1
  -1 -25 -15-205.404 298.166   1
  -1 -25 -16 220.741 370.832   1
  -1 -25 -17 557.931 399.084   1
  -1 -25 -18 314.793 411.271   1
   1 -26 -16 55.0890 399.819   1
   1 -26 -15 783.208 487.732   1
   1 -26 -14 473.284 325.134   1
   1 -26 -13 27.0111 339.044   1
   1 -26 -12 142.466 282.587   1
   1 -26 -11 744.273 336.114   1
   1 -26 -10-333.689 290.776   1
   1 -26  -9 2248.89 516.738   1
   1 -26  -8 164.508 265.031   1
   1 -26  -7 1805.23 476.188   1
   1 -26  -6 2637.09 520.453   1
   1 -26  -5 8219.64 821.287   1
   1 -26  -4-419.101 277.646   1
  -1 -26   4 287.870 239.827   1
  -1 -26   3 18.9405 169.596   1
   1 -26  -3-148.109 190.919   1
  -1 -26   2 959.222 276.153   1
   1 -26  -2 994.522 309.749   1
   1 -26  -1 2422.27 451.070   1
  -1 -26   1 1367.48 399.014   1
  -1 -26   0 1068.45 276.052   1
   1 -26   0 856.186 334.006   1
   1 -26   1 53.2744 228.275   1
  -1 -26  -1 168.733 188.696   1
   1 -26   2 4201.84 543.067   1
  -1 -26  -2 4339.04 520.498   1
  -1 -26  -3 1091.93 312.247   1
   1 -26   3 927.606 325.082   1
  -1 -26  -4 1836.11 350.206   1
  -1 -26  -5 1136.54 331.443   1
  -1 -26  -6-455.594 298.322   1
  -1 -26  -7 2506.78 475.738   1
  -1 -26  -8 3693.82 589.716   1
  -1 -26  -9-40.3586 290.482   1
  -1 -26 -10 1414.61 455.277   1
  -1 -26 -11 1288.99 431.981   1
  -1 -26 -12 1286.56 503.276   1
  -1 -26 -13 9162.07 1003.42   1
  -1 -26 -14 1299.88 460.538   1
  -1 -26 -15 1123.66 487.288   1
  -1 -26 -16 3491.45 727.938   1
  -1 -26 -17 1336.76 535.874   1
   1 -27 -16 3054.55 722.742   1
   1 -27 -15 98.6705 331.356   1
   1 -27 -14 760.719 480.198   1
   1 -27 -13 659.877 375.701   1
   1 -27 -12-85.5142 315.300   1
   1 -27 -11 838.837 419.470   1
   1 -27 -10-169.858 303.775   1
   1 -27  -9 378.806 301.145   1
   1 -27  -8 184.539 305.232   1
   1 -27  -7 1758.73 453.964   1
   1 -27  -6 3418.79 531.235   1
   1 -27  -5 3307.09 553.725   1
  -1 -27   5 2942.23 432.640   1
  -1 -27   4 2397.56 411.333   1
   1 -27  -4 1855.11 404.510   1
  -1 -27   3 514.065 206.650   1
   1 -27  -3 256.020 213.265   1
   1 -27  -2-83.7876 211.608   1
  -1 -27   2 145.114 183.334   1
  -1 -27   1 832.093 234.337   1
   1 -27  -1 339.041 208.942   1
  -1 -27   0 135.070 177.117   1
   1 -27   0-28.9270 215.857   1
  -1 -27  -1-98.7010 214.233   1
   1 -27   1-50.7293 213.468   1
   1 -27   2 1345.84 394.259   1
  -1 -27  -2 711.763 285.488   1
   1 -27   3-93.2723 235.725   1
  -1 -27  -3-366.761 247.376   1
  -1 -27  -4-212.676 250.696   1
  -1 -27  -5 1032.11 364.950   1
  -1 -27  -6 870.541 254.769   1
  -1 -27  -7 187.947 211.104   1
  -1 -27  -8 40.5233 245.237   1
  -1 -27  -9-300.384 253.339   1
  -1 -27 -10 937.455 355.343   1
  -1 -27 -11 36.2286 302.176   1
  -1 -27 -12 379.289 339.231   1
  -1 -27 -13 3286.14 634.887   1
  -1 -27 -14 82.2915 339.851   1
  -1 -27 -15-612.533 402.167   1
  -1 -27 -16 1612.85 559.651   1
  -1 -27 -17 434.870 387.434   1
   1 -28 -15 1421.68 509.657   1
   1 -28 -14 422.716 455.798   1
   1 -28 -13 279.682 335.383   1
   1 -28 -12 1345.04 454.616   1
   1 -28 -11 423.413 367.134   1
   1 -28 -10 295.344 334.624   1
   1 -28  -9 30.2837 296.590   1
   1 -28  -8 193.505 278.176   1
   1 -28  -7 941.531 321.054   1
   1 -28  -6 542.840 298.757   1
   1 -28  -5 2598.28 511.118   1
   1 -28  -4 6067.78 699.731   1
   1 -28  -3-446.140 326.364   1
   1 -28  -2 13826.9 1003.00   1
   1 -28  -1 5280.88 640.957   1
  -1 -28   1 3572.00 486.368   1
   1 -28   0 22681.9 1256.81   1
  -1 -28   0 21558.0 1074.35   1
  -1 -28  -1 120.214 204.802   1
   1 -28   1-681.007 344.253   1
   1 -28   2 9378.88 792.948   1
  -1 -28  -2 10073.2 797.636   1
  -1 -28  -3 7601.38 700.877   1
   1 -28   3 8187.27 770.810   1
   1 -28   4 2189.93 397.154   1
  -1 -28  -4 2388.68 399.891   1
  -1 -28  -5 16835.8 1076.44   1
  -1 -28  -6 212.717 219.871   1
  -1 -28  -7-117.640 326.164   1
  -1 -28  -8 1028.07 399.602   1
  -1 -28  -9 70.9341 265.301   1
  -1 -28 -10 916.128 407.805   1
  -1 -28 -11 197.499 269.358   1
  -1 -28 -12 2901.87 525.382   1
  -1 -28 -13-413.231 417.138   1
  -1 -28 -14 1713.90 530.478   1
  -1 -28 -15 107.502 396.284   1
  -1 -28 -16 468.867 343.842   1
   1 -29 -15 2844.42 673.819   1
   1 -29 -14 148.476 399.786   1
   1 -29 -13 81.7217 321.930   1
   1 -29 -12 1849.17 559.440   1
   1 -29 -11 1191.51 458.287   1
   1 -29 -10 993.757 402.670   1
   1 -29  -9 1321.72 489.406   1
   1 -29  -8 8180.83 899.000   1
   1 -29  -7 2413.26 519.037   1
   1 -29  -6 783.784 281.477   1
   1 -29  -5 2832.24 518.312   1
   1 -29  -4 1257.00 407.955   1
   1 -29  -3 233.759 212.523   1
   1 -29  -2 494.771 299.283   1
   1 -29  -1 682.070 311.571   1
   1 -29   0 2286.41 468.516   1
   1 -29   1-148.962 285.661   1
   1 -29   2 100.824 213.515   1
   1 -29   3-172.072 280.257   1
  -1 -29  -4-455.363 292.983   1
   1 -29   4-168.347 218.974   1
  -1 -29  -5 9.27506 212.292   1
  -1 -29  -6 699.161 329.129   1
  -1 -29  -7 567.945 311.468   1
  -1 -29  -8 852.815 388.669   1
  -1 -29  -9 2019.29 515.267   1
  -1 -29 -10-230.520 325.946   1
  -1 -29 -11 2000.11 526.890   1
  -1 -29 -12-155.091 317.967   1
  -1 -29 -13 777.744 425.606   1
  -1 -29 -14 1259.23 459.612   1
  -1 -29 -15 137.295 373.989   1
  -1 -29 -16 494.859 421.198   1
   1 -30 -14 65.7915 370.434   1
   1 -30 -13-362.284 323.491   1
   1 -30 -12 452.986 332.386   1
   1 -30 -11 209.197 373.992   1
   1 -30 -10 231.544 359.068   1
   1 -30  -9-640.385 407.901   1
   1 -30  -8 741.489 437.551   1
   1 -30  -7 116.114 282.532   1
   1 -30  -6-138.461 303.952   1
   1 -30  -5 1870.67 653.753   1
   1 -30  -4-126.928 244.835   1
   1 -30  -3 1456.98 414.113   1
   1 -30  -2 1451.07 392.738   1
   1 -30  -1 4187.51 620.132   1
   1 -30   0 623.151 267.677   1
   1 -30   1 6821.66 708.330   1
   1 -30   2 501.356 300.429   1
   1 -30   3 5984.31 722.485   1
   1 -30   4 425.127 318.989   1
   1 -31 -13 164.919 402.422   1
   1 -31 -12 138.806 364.743   1
   1 -31 -11 3476.74 664.953   1
   1 -31 -10-515.947 394.357   1
   1 -31  -9 3558.71 662.901   1
   1 -31  -8-257.375 271.451   1
   1 -31  -7 3593.74 666.591   1
   1 -31  -6-145.917 256.197   1
   1 -31  -5 1724.05 432.708   1
   1 -31  -4 280.163 241.455   1
   1 -31  -3 4209.30 605.813   1
   1 -31  -2 1253.36 434.475   1
   1 -31  -1 388.982 221.254   1
   1 -31   0 219.742 266.670   1
   1 -32 -12 1297.55 545.025   1
   1 -32 -11-662.527 366.505   1
   1 -32 -10 287.396 330.150   1
   1 -32  -9 254.411 287.310   1
   1 -32  -8 193.033 352.137   1
   1 -32  -7 451.122 321.080   1
  -2   0  23-726.141 313.574   2
   2   0 -19-133.313 494.668   1
   2   0 -18 25199.0 1461.86   1
   2   0 -17 131.438 327.129   1
   2   0 -16 44724.0 1840.59   1
   2   0 -15-499.849 339.371   1
   2   0 -14 17228.6 1083.10   1
   2   0 -13-429.564 351.434   1
   2   0 -12 43347.3 1515.67   1
   2   0 -11-539.029 292.227   1
  -2   0  11 258.276 211.917   1
  -2   0  10 17984.4 876.531   1
   2   0 -10 15532.6 849.475   1
  -2   0   9 648.627 220.198   1
   2   0  -9 515.687 267.574   1
  -2   0   8 67573.8 1488.38   1
   2   0  -8 64427.0 1473.36   1
   2   0  -7 26.0112 184.164   1
  -2   0   7-3.53841 170.359   1
   2   0  -6 18264.4 718.156   1
  -2   0   6 19387.1 715.577   1
   2   0  -5-342.395 191.089   1
  -2   0   5 34.0908 177.163   1
  -2   0   4 78287.8 1180.14   1
   2   0  -4 76127.6 1184.34   1
  -2   0   3 181.414 144.928   1
   2   0  -3 96.9532 154.921   1
   2   0  -2 14437.6 415.042   1
  -2   0   2 13024.5 404.931   1
  -2   0   1 76.5813 106.245   2
   2   0  -1-310.695 120.642   2
   2   0   0 2272.78 199.367   2
  -2   0   0 27078.8 599.930   2
   2   0   1-51.8957 114.135   2
  -2   0  -1-166.169 130.134   2
   2   0   2 321946. 2225.13   2
  -2   0  -2 318868. 2253.58   2
  -2   0  -3 1440.51 290.457   2
   2   0   3 420.139 216.236   2
   2   0   4 221605. 2111.62   2
  -2   0  -4 229182. 2140.70   2
  -2   0  -5-57.3522 182.694   2
   2   0   5-54.4899 178.761   2
   2   0   6 142790. 2006.69   1
   2   0   6 132207. 1850.05   2
   2   0   7-177.798 204.386   2
   2   0   7 33.9425 177.116   1
   2   0   8 157334. 2420.62   1
   2   0   8 146867. 2214.02   2
   2   0   9-85.4461 200.700   1
   2   0   9-335.493 223.186   2
   2   0  10 47208.3 1477.98   1
   2   0  10 45505.4 1342.24   2
   2   0  11 243.715 237.298   2
   2   0  12 21528.9 1025.45   2
   2   0  13 119.196 248.264   2
   2   0  14 35782.9 1416.40   2
   2   0  15-164.581 223.841   2
   2   0  16 107141. 2623.42   2
   2   0  17-135.891 315.380   2
   2   0  18 22540.9 1303.61   2
   2   0  19 164.274 247.989   2
   2   0  20 11550.0 997.875   2
   2   0  21-317.184 327.269   2
   2   0  22 646.681 356.746   2
   2   0  23-712.878 415.610   2
   2   0  24 136.774 286.622   2
  -2  -1  24 98.9179 372.866   2
  -2  -1  23 374.320 318.685   2
  -2   1  22 725.865 337.139   2
   2  -1 -20 3112.36 617.499   1
   2  -1 -19 451.202 431.769   1
   2  -1 -18 9298.33 962.880   1
   2   1 -18 7710.56 855.978   1
   2   1 -17-358.220 302.646   1
   2  -1 -17-218.214 330.495   1
   2  -1 -16 21175.2 1292.47   1
   2   1 -16 23719.8 1406.85   1
   2   1 -15 910.021 255.492   1
   2  -1 -15 1206.08 415.198   1
   2  -1 -14 2060.39 431.652   1
   2   1 -14 1948.61 403.727   1
   2   1 -13 17765.2 1027.13   1
   2  -1 -13 17081.2 1024.32   1
   2  -1 -12 24710.4 1135.43   1
   2   1 -12 24317.2 1138.19   1
   2   1 -11 536.854 253.854   1
   2  -1 -11 1300.58 354.375   1
  -2  -1  11 1044.70 253.615   1
  -2   1  11 542.072 200.727   1
  -2  -1  10 48157.7 1415.35   1
  -2   1  10 45899.6 1424.06   1
   2   1 -10 45827.3 1399.42   1
   2  -1 -10 48089.8 1465.25   1
   2   1  -9 33656.7 1119.91   1
  -2  -1   9 34751.5 1137.00   1
   2  -1  -9 35360.0 1182.69   1
  -2   1   9 33415.0 1148.13   1
   2  -1  -8 145443. 2262.77   1
  -2  -1   8 147822. 2190.35   1
  -2   1   8 143969. 2255.48   1
   2   1  -8 139109. 2185.77   1
   2  -1  -7 82110.8 1586.63   1
  -2   1   7 79469.5 1587.11   1
   2   1  -7 75961.1 1514.22   1
  -2  -1   7 80899.9 1505.02   1
   2   1  -6 24425.9 787.971   1
  -2   1   6 27418.4 908.735   1
   2  -1  -6 24759.8 821.360   1
  -2  -1   6 25119.2 777.443   1
  -2   1   5 52365.0 1100.63   1
   2  -1  -5 51586.7 1095.60   1
  -2  -1   5 50169.7 1018.10   1
   2   1  -5 49932.5 1016.16   1
  -2   1   4 122287. 1540.97   1
   2  -1  -4 131362. 1632.67   1
  -2  -1   4 134837. 1529.97   1
   2   1  -4 127005. 1450.22   1
   2  -1  -3 197713. 1731.46   1
  -2   1   3 214999. 1868.32   1
   2   1  -3 211852. 1689.00   1
  -2  -1   3 207979. 1619.78   1
  -2  -1   2 194015. 1416.56   1
  -2   1   2 199192. 1544.72   2
   2  -1  -2 199553. 1669.55   1
  -2   1   2 197765. 1628.63   1
   2   1  -2 199052. 1403.15   1
  -2  -1   1 153690. 1438.47   2
  -2   1   1 152543. 1339.93   2
  -2   1   0 268487. 1876.73   2
  -2  -1   0 269217. 1888.80   2
  -2  -1  -1 16072.7 486.621   2
   2   1   1 14703.8 461.220   2
  -2   1  -1 16546.9 496.397   2
  -2   1  -2 2767.95 250.138   2
   2   1   2 2785.38 244.543   2
   2  -1   2 3218.73 281.808   2
  -2  -1  -2 3011.09 253.757   2
   2  -1   3 238310. 2132.42   2
  -2   1  -3 247899. 2145.58   2
  -2  -1  -3 240788. 2042.90   2
   2   1   3 243245. 2043.42   2
  -2  -1  -4 249172. 2198.07   2
   2   1   4 253855. 2225.36   2
  -2   1  -4 250483. 2299.60   2
   2  -1   4 252130. 2284.96   2
   2   1   5 258.018 170.352   1
   2  -1   5 101.036 187.072   2
  -2  -1  -5 335.475 178.586   2
  -2   1  -5-8.37692 175.989   2
   2   1   5 77.8271 163.220   2
   2   1   6 54153.0 1248.41   1
   2   1   6 51158.2 1146.08   2
  -2  -1  -6 53009.2 1139.72   2
   2  -1   6 52600.8 1211.11   2
   2   1   7 53873.1 1352.76   1
   2  -1   7 51228.7 1266.92   2
   2  -1   7 53916.6 1333.18   1
   2   1   7 53441.8 1204.65   2
   2   1   8 901.903 217.035   2
   2   1   8 1218.48 310.398   1
   2  -1   8 1109.51 253.100   2
   2  -1   9-326.417 262.412   2
   2   1   9-153.153 206.377   2
   2  -1   9-527.716 257.232   1
   2   1  10 4733.68 463.333   2
   2  -1  10 4546.63 487.720   1
   2   1  10 4620.51 493.714   1
   2  -1  10 4592.50 478.365   2
   2  -1  11 23598.0 1035.85   2
   2   1  11 23502.1 1010.66   2
   2   1  12 15263.8 837.449   2
   2  -1  12 16162.4 877.967   2
   2   1  13 82.5367 205.348   2
   2  -1  13 273.421 248.918   2
   2  -1  14 11306.7 842.818   2
   2   1  14 10823.0 757.776   2
   2   1  15-233.981 218.070   2
   2  -1  15-120.107 235.511   2
   2   1  16 33973.1 1424.58   2
   2  -1  16 33301.2 1487.79   2
   2  -1  17 902.321 325.828   2
   2   1  17 1563.58 412.049   2
   2   1  18 2673.33 490.388   2
   2  -1  18 1878.92 394.568   2
   2   1  19 470.215 292.179   2
   2  -1  19 631.244 254.453   2
   2   1  20 413.941 284.157   2
   2  -1  20 89.9424 258.834   2
   2  -1  21 1034.27 341.088   2
   2   1  21 596.184 333.054   2
   2  -1  22-52.3306 319.606   2
   2   1  22 108.314 279.482   2
   2  -1  23 166.726 285.886   2
   2   1  23 1022.73 401.362   2
   2  -1  24-788.827 431.057   2
   2   1  24-69.6443 289.159   2
   2  -1  25 414.527 360.815   2
  -2  -2  24 2420.68 554.416   2
  -2   2  22 1144.80 354.946   2
  -2   2  21 217.139 234.297   2
   2  -2 -21 13.8400 340.272   1
   2  -2 -20 410.652 375.287   1
   2  -2 -19 4745.68 730.118   1
   2  -2 -18 132.489 330.162   1
   2  -2 -17 18304.8 1238.56   1
   2   2 -17 19559.5 1185.03   1
   2  -2 -16 1369.16 568.207   1
   2   2 -16-471.996 375.081   1
   2   2 -15 1002.94 365.231   1
   2  -2 -15 1273.42 415.007   1
   2  -2 -14 2816.33 473.014   1
   2   2 -14 3182.06 485.351   1
   2  -2 -13 10938.8 827.395   1
   2   2 -13 10025.2 757.165   1
   2  -2 -12 6872.60 656.549   1
   2   2 -12 6254.93 574.652   1
  -2  -2  11 2192.74 336.433   1
   2  -2 -11 1402.37 306.278   1
   2   2 -11 2555.80 386.619   1
  -2  -2  10 544.924 231.839   1
  -2   2  10-137.797 266.303   1
   2  -2 -10 460.586 211.900   1
  -2   2   9-147.041 230.386   1
   2   2  -9 418.422 299.555   1
   2  -2  -9 346.819 237.933   1
  -2   2   8-340.299 181.671   1
   2  -2  -8 101.825 205.557   1
   2   2  -8 261.368 200.693   1
  -2  -2   8-327.132 209.936   1
   2   2  -7 10736.0 566.313   1
  -2   2   7 11654.5 638.040   1
  -2  -2   7 11125.3 565.821   1
   2  -2  -7 11431.4 631.050   1
  -2  -2   6 11711.3 548.617   1
   2   2  -6 11922.9 543.938   1
   2  -2  -6 11805.9 604.760   1
  -2   2   6 13341.2 634.356   1
  -2  -2   5 98165.2 1368.48   1
   2  -2  -5 105409. 1686.49   1
  -2   2   5 95959.6 1505.95   1
   2   2  -5 99061.5 1387.28   1
   2  -2  -4 22377.6 714.283   1
   2   2  -4 21112.0 581.850   1
  -2   2   4 21412.8 682.246   1
  -2  -2   4 22610.1 600.180   1
   2   2  -3 10139.0 361.794   1
   2  -2  -3 9539.92 437.401   1
  -2   2   3 9859.75 353.280   2
  -2   2   3 9858.50 437.132   1
  -2  -2   3 10066.2 353.740   1
  -2  -2   2 41616.7 598.071   1
  -2   2   2 44646.2 699.511   2
   2  -2  -2 43799.9 838.190   1
   2   2  -2 42521.2 603.895   1
   2  -2  -2 45245.7 705.203   2
   2  -2  -1 7407.35 308.312   2
  -2   2   1 13939.9 411.732   2
  -2  -2   0 3667.19 242.503   2
   2   2   0 2999.24 234.772   2
  -2   2   0 3263.43 226.496   2
  -2  -2  -1 15489.1 473.326   2
  -2   2  -1 15194.9 486.221   2
   2  -2   1 11516.9 438.390   2
   2   2   1 14910.4 477.201   2
  -2  -2  -2 464058. 2654.72   2
   2   2   2 469720. 2655.55   2
  -2   2  -2 467630. 2832.73   2
   2  -2   2 464048. 2819.87   2
  -2   2  -3 403117. 2812.49   2
   2   2   3 397945. 2601.12   2
   2  -2   3 397105. 2781.83   2
  -2  -2  -3 402413. 2608.30   2
   2  -2   4 18987.1 661.276   2
  -2  -2  -4 18553.5 598.129   2
   2   2   4 18612.8 594.950   2
  -2   2  -4 19204.9 672.536   2
   2   2   4 18912.1 624.405   1
   2   2   5 74062.1 1334.88   1
   2  -2   5 73972.9 1406.28   2
   2   2   5 73775.3 1273.17   2
  -2  -2  -5 73201.5 1243.19   2
  -2  -2  -6 94439.1 1471.37   2
   2   2   6 97934.0 1651.15   1
   2  -2   6 95342.1 1630.85   2
   2   2   6 96841.1 1506.44   2
   2  -2   7 91984.8 1736.76   2
   2   2   7 95285.9 1588.59   2
   2   2   7 96839.3 1790.46   1
  -2  -2  -7 92893.1 1585.50   2
   2  -2   8 17806.8 810.739   2
   2   2   8 17132.1 779.776   1
   2   2   8 16079.3 686.737   2
   2  -2   8 19388.1 881.910   1
   2   2   9 177.545 189.080   2
   2  -2   9 566.941 225.175   2
   2  -2   9 126.572 209.775   1
   2   2   9-3.53327 158.261   1
   2   2  10 10064.4 612.150   2
   2  -2  10 10862.1 719.427   1
   2   2  10 10579.3 729.507   1
   2  -2  10 10756.0 696.834   2
   2  -2  11 1743.92 320.886   2
   2   2  11 1545.84 276.876   2
   2  -2  12 883.856 266.243   2
   2   2  12 1389.75 293.252   2
   2   2  13 6973.63 584.708   2
   2  -2  13 7343.61 628.417   2
   2   2  14 30510.6 1244.34   2
   2  -2  14 30806.9 1344.58   2
   2  -2  15 51656.1 1817.75   2
   2   2  15 51544.5 1692.42   2
   2  -2  16 12276.1 916.837   2
   2   2  16 11805.1 838.962   2
   2  -2  17 42245.3 1742.97   2
   2   2  17 42529.0 1647.83   2
   2  -2  18 7683.98 822.931   2
   2   2  18 7725.90 700.684   2
   2   2  19-199.757 298.275   2
   2  -2  19 367.600 358.329   2
   2   2  20 323.748 290.818   2
   2  -2  20-549.632 374.849   2
   2   2  21 2129.92 474.662   2
   2  -2  21 1841.66 502.940   2
   2  -2  22 1993.31 523.484   2
   2   2  22 2616.21 544.959   2
   2   2  23 383.191 310.725   2
   2  -2  23 297.959 330.958   2
   2  -2  24 459.922 406.238   2
   2  -2  25 886.996 443.493   2
  -2  -3  25 119.973 294.072   2
  -2  -3  24 1592.69 519.824   2
   2  -3 -22-724.272 547.380   1
  -2   3  21 184.194 249.972   2
   2  -3 -21-547.210 459.030   1
  -2   3  20 823.828 271.875   2
   2  -3 -20 1154.24 522.978   1
   2  -3 -19 3777.98 694.914   1
   2  -3 -18 2163.59 581.271   1
   2  -3 -17 2049.44 461.468   1
   2  -3 -16-292.683 359.257   1
   2   3 -15 623.639 308.462   1
   2  -3 -15 327.414 340.556   1
   2   3 -14 2845.52 429.648   1
   2  -3 -14 1966.99 394.871   1
   2  -3 -13 12353.1 875.822   1
   2   3 -13 13278.8 936.239   1
   2  -3 -12 380.188 291.730   1
   2   3 -12-100.227 209.222   1
  -2  -3  11 2339.16 354.828   1
   2   3 -11 2548.89 384.615   1
   2  -3 -11 1694.72 340.924   1
  -2  -3  10 24592.2 1003.13   1
  -2   3  10 26041.3 1116.56   1
   2   3 -10 25221.1 1003.28   1
   2  -3 -10 26366.4 1145.29   1
   2  -3  -9 59550.1 1582.77   1
   2   3  -9 61932.6 1471.94   1
  -2   3   9 62875.4 1636.95   1
  -2  -3   9 57233.7 1436.64   1
   2   3  -8 20244.3 811.190   1
  -2   3   8 24005.7 996.536   1
  -2  -3   8 20815.7 813.565   1
   2  -3  -7 182537. 2457.12   1
  -2  -3   7 182510. 2206.17   1
  -2   3   7 184899. 2469.50   1
   2   3  -7 174817. 2180.15   1
  -2   3   6 48044.8 1166.31   1
   2   3  -6 44997.3 1012.82   1
  -2  -3   6 47645.1 1031.74   1
   2  -3  -6 46253.8 1192.31   1
   2   3  -5 178601. 1834.36   1
  -2  -3   5 180949. 1833.83   1
  -2   3   5 175896. 2152.90   1
   2  -3  -5 184801. 2223.90   1
   2   3  -4 39064.5 754.564   1
   2  -3  -4 38997.7 959.899   1
  -2  -3   4 39405.4 750.808   1
  -2   3   4 39895.2 962.542   1
   2   3  -3 24446.9 504.745   1
  -2  -3   3 24573.4 527.999   1
   2  -3  -3 25317.7 719.690   1
  -2   3   3 24372.9 509.899   2
  -2   3   3 25816.8 730.052   1
   2   3  -2 60700.6 635.093   1
   2  -3  -2 62136.6 800.719   2
   2  -3  -2 65696.0 1065.00   1
  -2  -3   2 60063.3 643.684   1
  -2   3   2 63846.0 822.737   2
  -2   3   1 262032. 1736.38   2
   2  -3  -1 261246. 1718.12   2
   2  -3   0 4969.18 296.722   2
  -2   3   0 5915.91 315.191   2
  -2  -3   0 5326.48 314.046   2
  -2  -3  -1 1088.19 175.733   2
   2  -3   1 1719.20 212.641   2
   2   3   1 1372.10 190.087   2
  -2   3  -1 1324.89 197.244   2
  -2  -3  -2 290967. 2133.36   2
   2   3   2 285405. 1849.71   1
   2   3   2 293903. 2128.70   2
  -2   3  -2 302610. 2334.83   2
   2  -3   2 295875. 2301.45   2
   2  -3   3 315354. 2600.69   2
   2   3   3 314977. 2218.38   1
  -2   3  -3 313925. 2571.20   2
  -2  -3  -3 315235. 2265.01   2
   2   3   3 311057. 2294.39   2
   2   3   4 132507. 1632.67   1
   2  -3   4 132610. 1797.03   2
  -2  -3  -4 135043. 1556.04   2
   2   3   4 133850. 1563.21   2
  -2  -3  -5 44639.8 940.881   2
   2   3   5 42181.9 934.353   2
   2   3   5 43433.5 1035.88   1
   2  -3   5 43524.1 1076.03   2
   2  -3   6 2047.69 308.513   2
   2   3   6 2108.55 266.934   2
   2   3   6 2008.13 247.956   1
  -2  -3  -6 1947.92 249.374   2
   2   3   7 137861. 1870.10   2
   2  -3   7 143147. 2184.60   2
   2   3   7 137341. 2109.98   1
  -2  -3  -7 133970. 1827.92   2
   2  -3   8 3291.55 394.986   2
   2   3   8 3998.73 486.712   1
   2   3   8 2923.14 325.693   2
   2  -3   9 38479.6 1299.91   1
   2   3   9 38274.3 1107.93   2
   2   3   9 37393.8 1276.88   1
   2  -3   9 37318.2 1233.80   2
   2  -3  10 42759.6 1432.16   1
   2  -3  10 40765.4 1363.10   2
   2   3  10 41981.3 1199.32   2
   2   3  10 42110.0 1396.27   1
   2  -3  11 370.445 217.577   2
   2   3  11 314.082 190.411   2
   2  -3  12 1528.85 305.221   2
   2   3  12 1231.98 257.152   2
   2   3  13 2711.49 382.120   2
   2  -3  13 2882.14 481.073   2
   2  -3  14 10416.1 813.950   2
   2   3  14 9960.34 692.959   2
   2   3  15 16086.7 920.078   2
   2  -3  15 18295.3 1078.76   2
   2   3  16 127.167 263.092   2
   2  -3  16 17.1531 302.300   2
   2  -3  17 10732.3 946.235   2
   2   3  17 11620.9 837.836   2
   2  -3  18 170.226 310.640   2
   2   3  18 241.519 266.643   2
   2  -3  19 1949.79 493.642   2
   2   3  19 2361.35 471.616   2
   2  -3  20-70.1021 317.941   2
   2   3  20 216.365 238.407   2
   2   3  21 10.5889 297.073   2
   2  -3  21-453.480 437.651   2
   2   3  22 306.745 275.025   2
   2  -3  22 458.953 353.667   2
   2  -3  23-498.420 334.726   2
   2  -3  24-40.7713 377.601   2
   2  -3  25 1161.15 475.178   2
  -2  -4  25 1860.99 533.474   2
   2  -4 -23 7173.64 1030.41   1
   2  -4 -22 1081.89 460.562   1
  -2   4  21 304.948 266.840   2
   2  -4 -21 14.4508 339.135   1
   2  -4 -20-257.835 336.388   1
  -2   4  20-423.810 235.633   2
  -2   4  19 4001.19 527.209   2
   2  -4 -19 4725.38 740.705   1
   2  -4 -18 280.956 337.637   1
   2  -4 -17 7758.37 852.753   1
   2  -4 -16 414.584 373.730   1
   2  -4 -15 93.2238 344.040   1
   2  -4 -14 143.922 241.426   1
   2  -4 -13 790.887 299.899   1
   2   4 -13 1452.78 416.064   1
   2   4 -12 3635.48 502.461   1
   2  -4 -12 3986.35 504.750   1
  -2  -4  11 8522.47 643.545   1
   2  -4 -11 10049.5 762.201   1
   2   4 -11 8853.43 668.146   1
   2   4 -10 28354.8 1054.52   1
   2  -4 -10 28243.2 1171.14   1
  -2  -4  10 30669.9 1098.26   1
  -2   4  10 30403.6 1260.58   1
  -2   4   9 47753.6 1467.34   1
   2   4  -9 45002.9 1262.09   1
   2  -4  -9 45181.9 1410.42   1
  -2  -4   9 43039.8 1246.78   1
  -2  -4   8 46415.2 1222.39   1
  -2   4   8 43097.2 1313.35   1
   2  -4  -8 44121.0 1310.00   1
  -2  -4   7 85164.2 1501.34   1
   2  -4  -7 89735.7 1762.20   1
  -2   4   7 87605.0 1737.18   1
   2   4  -7 86726.4 1510.13   1
  -2   4   6 53818.6 1270.26   1
  -2  -4   6 53026.6 1082.15   1
   2   4  -6 56113.9 1100.73   1
   2  -4  -6 55065.7 1326.11   1
  -2  -4   5 30946.7 740.333   1
  -2   4   5 30740.5 947.457   1
   2   4  -5 30826.2 742.102   1
   2  -4  -5 35222.0 1066.85   1
  -2   4   4 38622.2 974.835   1
   2   4  -4 36857.0 711.500   1
  -2  -4   4 37556.0 716.300   1
  -2   4   4 38343.3 606.277   2
   2  -4  -4 36393.8 956.356   1
   2  -4  -3 9510.27 471.985   1
  -2  -4   3 8960.97 292.842   1
   2   4  -3 9224.79 291.070   1
  -2   4   3 9613.46 301.140   2
  -2   4   3 9247.75 455.194   1
   2  -4  -3 8956.54 301.728   2
  -2   4   2 5207.91 255.005   2
   2  -4  -2 5623.02 257.869   2
   2  -4  -2 5623.52 374.198   1
   2  -4  -1 226510. 1629.41   2
  -2   4   1 224498. 1641.66   2
  -2   4   0 23036.5 579.762   2
   2  -4   0 23678.4 596.750   2
  -2  -4  -1 199405. 1773.54   2
   2   4   1 197906. 1235.92   1
  -2   4  -1 204539. 1827.26   2
   2  -4   1 213279. 1865.81   2
  -2   4  -2 39007.0 873.608   2
   2   4   2 34999.6 650.872   1
  -2  -4  -2 36925.7 784.775   2
   2  -4   2 36852.7 879.797   2
   2   4   2 38665.4 788.053   2
   2  -4   3 45623.5 1002.61   2
   2   4   3 43570.3 840.401   1
  -2  -4  -3 44953.8 860.875   2
   2   4   3 46468.4 884.592   2
  -2  -4  -4 139764. 1574.02   2
   2  -4   4 135632. 1850.82   2
  -2  -4  -4 135413. 1669.85   1
   2   4   4 133190. 1634.77   1
   2   4   4 130430. 1549.09   2
   2   4   5 5555.69 394.269   1
  -2  -4  -5 5007.83 387.737   1
  -2  -4  -5 5360.19 342.364   2
   2  -4   5 4990.80 404.759   2
   2   4   5 5143.60 349.308   2
  -2  -4  -6 104.133 132.701   2
  -2  -4  -6 38.6842 189.981   1
   2  -4   6 285.403 226.010   2
   2   4   6 242.949 181.190   1
   2   4   6 172.209 142.088   2
   2  -4   7-49.4332 233.572   2
   2   4   7 200.455 149.327   1
  -2  -4  -7-276.816 145.942   2
  -2  -4  -7 18.0029 195.683   1
   2   4   7-61.2083 177.832   2
   2   4   8-117.210 165.433   1
  -2  -4  -8 255.418 144.723   2
   2  -4   8 412.898 267.925   2
   2   4   8 72.9506 156.771   2
   2  -4   9 387.888 241.492   2
   2   4   9 181.341 161.507   2
  -2  -4  -9-209.850 288.144   1
   2   4   9 463.364 191.122   1
   2   4  10 8990.58 557.811   2
   2  -4  10 9701.99 685.123   1
   2  -4  10 9494.24 679.790   2
   2   4  10 9451.16 666.801   1
  -2  -4 -10 9041.43 653.963   1
   2   4  11 2415.36 303.268   2
   2  -4  11 2860.71 411.501   2
   2  -4  12 2897.46 470.330   2
   2   4  12 2171.43 382.981   2
   2  -4  13 4690.93 574.060   2
   2   4  13 5265.43 500.833   2
   2   4  14 2119.84 373.535   2
   2  -4  14 1538.51 377.554   2
   2  -4  15 30309.0 1441.07   2
   2   4  15 29479.1 1248.47   2
   2   4  16 76.1788 229.174   2
   2  -4  16 299.215 254.033   2
   2   4  17 27794.3 1290.76   2
   2  -4  17 27577.1 1430.99   2
   2   4  18-27.5952 239.218   2
   2  -4  18-600.231 367.957   2
   2   4  19-130.146 228.019   2
   2  -4  19-327.059 383.940   2
   2   4  20 1466.51 446.193   2
   2  -4  20 664.305 330.574   2
   2   4  21 1417.48 391.042   2
   2  -4  21 1683.62 511.301   2
   2   4  22-637.792 331.864   2
   2  -4  22-738.328 362.588   2
   2  -4  23 2106.22 568.566   2
   2  -4  24-220.158 341.929   2
   2  -4  25 3313.70 679.731   2
  -2  -5  26 74.9995 395.190   2
  -2  -5  25-25.8302 336.050   2
   2  -5 -23-133.360 404.756   1
   2  -5 -22 148.480 372.826   1
   2  -5 -21 1199.96 521.086   1
  -2   5  20 1065.26 275.670   2
   2  -5 -20 1181.01 515.147   1
  -2   5  19 1764.12 345.794   2
   2  -5 -19 2253.62 556.172   1
  -2   5  18 1638.24 318.858   2
   2  -5 -18 2536.45 601.260   1
   2  -5 -17 1642.54 468.754   1
   2  -5 -16 556.883 393.707   1
   2  -5 -15 962.078 466.240   1
   2  -5 -14 1834.56 432.076   1
   2  -5 -13 15649.2 1064.96   1
   2  -5 -12 40042.2 1514.76   1
   2  -5 -11 6955.53 625.691   1
  -2  -5  11 6495.75 552.665   1
  -2  -5  10 8314.62 576.523   1
   2  -5 -10 8899.74 671.202   1
   2   5 -10 8085.81 603.700   1
  -2   5  10 9782.94 717.509   1
   2  -5  -9 65079.3 1732.79   1
  -2   5   9 69506.8 1727.35   1
   2   5  -9 60974.6 1507.54   1
  -2  -5   9 66988.6 1513.32   1
  -2  -5   8 42749.8 1154.09   1
   2   5  -8 42274.6 1132.44   1
   2  -5  -8 42922.9 1329.86   1
  -2   5   8 41977.4 1296.30   1
   2   5  -7 29124.2 863.709   1
   2  -5  -7 30443.0 1044.22   1
  -2   5   7 28317.2 984.425   1
  -2  -5   7 28289.7 868.802   1
   2  -5  -6 33729.7 1064.65   1
   2   5  -6 33074.5 838.699   1
  -2  -5   6 32872.2 854.944   1
  -2   5   6 33070.0 1036.52   1
  -2  -5   5 40576.0 848.252   1
  -2   5   5 41043.9 1100.70   1
   2  -5  -5 42100.8 1150.89   1
  -2   5   5 41063.7 603.490   2
   2   5  -5 40978.9 826.673   1
  -2  -5   4 45326.6 769.685   1
   2   5  -4 45471.7 755.792   1
  -2   5   4 44926.3 613.971   2
   2  -5  -4 43840.9 1081.42   1
  -2   5   4 46809.7 1124.61   1
  -2   5   3-3.14736 158.198   1
   2  -5  -3-7.58543 189.963   1
  -2  -5   3 22.7760 84.6970   1
   2  -5  -3 309.002 107.117   2
  -2   5   3 159.245 85.1913   2
  -2   5   2 8067.52 301.539   2
   2  -5  -2 8549.43 455.631   1
   2  -5  -2 8727.50 310.942   2
   2  -5  -1 112412. 1185.24   2
  -2   5   1 110071. 1173.70   2
  -2   5   0 5397.50 296.218   2
   2  -5   0 5674.01 312.454   2
   2   5   1 245521. 1362.78   1
  -2   5  -1 251578. 2136.02   2
  -2  -5  -1 249160. 2046.14   2
   2  -5   1 252750. 2096.95   2
   2   5   2 15347.8 520.445   2
  -2  -5  -2 17993.2 606.849   2
   2  -5   2 15890.1 599.608   2
  -2  -5  -2 16518.3 439.115   1
   2   5   2 15974.4 440.430   1
   2   5   3 67337.9 1064.22   2
   2   5   3 66279.0 1023.61   1
  -2  -5  -3 73835.2 1102.49   1
   2  -5   3 64479.0 1290.56   2
  -2  -5  -3 64910.3 1052.37   2
  -2  -5  -4 79933.5 1197.24   2
   2   5   4 77877.0 1256.09   1
  -2  -5  -4 80496.5 1262.69   1
   2   5   4 81685.1 1205.01   2
   2  -5   4 77510.6 1473.07   2
  -2  -5  -5 8374.57 471.821   1
  -2  -5  -5 8163.79 409.230   2
   2   5   5 7651.18 405.954   2
   2   5   5 8692.88 460.944   1
   2  -5   5 8226.40 530.729   2
   2   5   6 14293.0 560.603   2
  -2  -5  -6 14313.3 681.635   1
   2   5   6 14726.0 662.526   1
   2  -5   6 13955.0 719.433   2
  -2  -5  -6 13932.9 550.319   2
  -2  -5  -7 26354.6 784.477   2
  -2  -5  -7 26031.5 951.508   1
   2  -5   7 25688.5 1014.31   2
   2   5   7 27132.0 802.191   2
   2   5   8 15774.1 655.972   2
   2   5   8 14600.8 773.263   1
  -2  -5  -8 15475.9 631.166   2
  -2  -5  -8 14951.0 771.063   1
   2  -5   8 14473.6 809.011   2
   2  -5   9 26848.0 1115.00   2
   2   5   9 28660.9 1103.01   1
  -2  -5  -9 26644.5 1096.63   1
   2   5   9 27693.5 893.530   2
   2  -5  10 20001.2 1011.65   2
  -2  -5 -10 21031.4 1004.77   1
   2  -5  10 21599.4 1026.99   1
   2   5  10 21287.5 1019.20   1
   2   5  10 21398.4 827.980   2
  -2  -5 -11 1406.74 373.690   1
   2  -5  11 1693.46 359.830   2
   2   5  11 1133.54 258.434   2
  -2  -5 -12 392.167 293.374   1
   2   5  12 333.857 165.321   2
   2  -5  12 525.382 292.088   2
   2   5  13 11710.9 724.648   2
   2  -5  13 11772.4 845.754   2
   2  -5  14 8010.33 742.870   2
   2   5  14 8596.80 628.853   2
   2   5  15 736.978 269.417   2
   2  -5  15 490.041 302.109   2
   2  -5  16 12679.5 969.488   2
   2   5  16 12305.8 815.681   2
   2   5  17 212.713 220.220   2
   2  -5  17 478.240 361.269   2
   2   5  18 451.006 237.241   2
   2  -5  18 1304.40 448.336   2
   2  -5  19 530.794 361.084   2
   2   5  19 883.599 320.897   2
   2   5  20-188.700 236.929   2
   2  -5  20-217.314 380.389   2
   2  -5  21 1066.48 403.952   2
   2   5  21 155.800 284.097   2
   2  -5  22 445.670 357.289   2
   2  -5  23 325.491 336.171   2
   2  -5  24 733.286 360.252   2
   2  -5  25 506.179 403.040   2
   2  -6 -23-298.425 440.694   1
   2  -6 -22 2759.92 631.405   1
   2  -6 -21 45.8643 348.761   1
   2  -6 -20-26.5336 374.195   1
  -2   6  19 11702.0 767.381   2
   2  -6 -19 12459.7 1138.27   1
   2  -6 -18 7812.21 888.724   1
  -2   6  18 7265.56 597.880   2
  -2   6  17 17470.0 873.512   2
   2  -6 -17 17164.4 1228.31   1
   2  -6 -16 69.3144 317.365   1
   2  -6 -15 9894.79 917.105   1
   2  -6 -14 949.853 307.669   1
   2  -6 -13 11021.0 888.648   1
   2  -6 -12 9775.49 792.550   1
  -2  -6  11 17080.2 884.918   1
   2  -6 -11 17934.7 1021.48   1
   2  -6 -10 92.4319 241.147   1
  -2  -6  10 643.924 208.754   1
  -2  -6   9 2510.75 331.608   1
   2  -6  -9 2723.86 406.073   1
  -2   6   9 2731.00 391.061   1
  -2   6   8 6357.04 512.151   1
   2  -6  -8 6219.24 566.184   1
  -2  -6   8 6661.57 463.900   1
  -2  -6   7 466.058 165.933   1
   2  -6  -7 901.596 293.073   1
  -2   6   7 529.748 220.569   1
  -2   6   6 11833.3 313.941   2
   2  -6  -6 12786.8 668.888   1
  -2  -6   6 11570.3 488.751   1
  -2   6   6 11835.7 646.930   1
  -2   6   5 4313.70 393.721   1
  -2   6   5 4404.26 188.181   2
  -2  -6   5 4136.45 289.555   1
   2  -6  -5 3824.06 384.561   1
  -2   6   4 2599.27 152.000   2
   2  -6  -4 1845.49 282.228   1
  -2   6   4 2314.66 310.283   1
  -2  -6   4 2518.93 191.817   1
   2  -6  -3 59889.7 1247.85   1
  -2   6   3 58390.5 717.629   2
   2  -6  -3 58540.5 708.569   2
  -2  -6   3 58599.6 698.151   1
   2  -6  -2 3408.91 217.668   2
  -2   6   2 3193.44 208.110   2
  -2   6   1 230162. 1743.01   2
   2  -6  -1 228241. 1751.02   2
   2  -6   0 20159.4 579.810   2
   2   6   1 30509.5 502.129   1
   2  -6   1 31471.7 785.181   2
  -2  -6  -1 32554.5 498.631   1
   2  -6   2 117640. 1605.44   2
   2   6   2 122330. 1264.69   1
  -2  -6  -2 120945. 1249.84   1
  -2  -6  -2 114661. 1435.89   2
   2  -6   3-136.834 194.661   2
   2   6   3 282.819 142.918   2
   2   6   3 347.358 130.608   1
  -2  -6  -3 512.632 191.811   1
  -2  -6  -3 84.1450 132.540   2
   2  -6   4 109741. 1779.71   2
  -2  -6  -4 110229. 1534.95   1
   2   6   4 109703. 1513.18   1
   2   6   4 110537. 1393.49   2
  -2  -6  -4 111334. 1417.97   2
   2  -6   5 56328.9 1368.59   2
  -2  -6  -5 56080.6 1037.46   2
   2   6   5 57084.0 1202.35   1
  -2  -6  -5 58168.0 1222.61   1
   2   6   5 56297.0 1050.30   2
  -2  -6  -6 460.099 203.557   1
   2   6   6 573.987 156.688   2
   2   6   6 101.297 155.236   1
  -2  -6  -6 297.424 159.106   2
   2   6   7 31923.4 1039.22   1
  -2  -6  -7 30976.8 846.553   2
  -2  -6  -7 32142.8 1051.05   1
   2   6   7 31172.5 840.707   2
  -2  -6  -8 1233.48 391.781   2
   2   6   8 1207.72 218.147   1
   2   6   8 1053.35 206.782   2
  -2  -6  -8 1097.33 248.879   1
  -2  -6  -9 13582.5 781.543   1
   2   6   9 12958.2 606.367   2
  -2  -6  -9 13028.4 598.467   2
   2   6   9 13321.1 775.644   1
   2   6  10 1796.48 323.905   1
  -2  -6 -10 1981.96 386.439   1
   2   6  10 1958.54 281.726   2
  -2  -6 -11 1437.16 330.382   1
   2  -6  11 1780.48 351.275   2
   2   6  11 1747.87 282.229   2
   2  -6  12 1117.86 379.424   2
  -2  -6 -12 358.416 234.514   1
   2   6  12 609.412 193.678   2
   2   6  13 3458.79 403.363   2
   2  -6  13 3178.91 479.688   2
  -2  -6 -13 3040.37 425.381   1
   2   6  14 7339.44 580.984   2
   2  -6  14 7996.85 766.153   2
  -2  -6 -14 6062.12 646.527   1
   2  -6  15 62543.2 2126.91   2
   2   6  15 65660.1 1763.28   2
   2   6  16 9540.25 720.200   2
   2  -6  16 8337.49 818.813   2
   2   6  17 8115.02 689.896   2
   2  -6  17 8605.73 850.674   2
   2  -6  18 9433.30 924.622   2
   2   6  18 9969.12 755.868   2
   2  -6  19 438.500 380.395   2
   2   6  19 465.909 281.910   2
   2  -6  20-213.195 323.224   2
   2   6  20 197.232 265.285   2
   2   6  21 2920.90 514.171   2
   2  -6  21 2406.83 600.287   2
   2  -6  22 386.958 304.659   2
   2  -6  23 13.1448 342.412   2
   2  -6  24-124.475 347.679   2
   2  -6  25-415.438 484.491   2
   2  -7 -23-105.297 413.439   1
   2  -7 -22 1897.74 615.681   1
   2  -7 -21 377.110 383.632   1
   2  -7 -20 646.209 397.768   1
  -2   7  19 59.7180 170.593   2
   2  -7 -19 1383.56 584.691   1
  -2   7  18 10111.8 655.753   2
   2  -7 -18 8334.83 937.994   1
  -2   7  17 1365.09 249.254   2
   2  -7 -17 2103.50 529.008   1
  -2   7  16 4430.19 422.730   2
   2  -7 -16 3713.49 624.740   1
   2  -7 -15 946.612 641.406   1
  -2   7  15 747.404 204.672   2
   2  -7 -14 27032.1 1394.62   1
   2  -7 -13 1596.70 432.308   1
   2  -7 -12 34069.2 1450.44   1
   2  -7 -11 99.6647 261.518   1
  -2  -7  11 149.360 168.068   1
  -2  -7  10 22585.9 952.305   1
   2  -7 -10 21400.0 1075.08   1
  -2   7   9-214.162 204.953   1
   2  -7  -9 60.8719 224.973   1
  -2  -7   9-118.717 160.683   1
  -2  -7   8 6764.58 455.220   1
   2  -7  -8 5850.49 572.275   1
  -2   7   8 6451.42 533.909   1
   2  -7  -7 6844.16 624.855   1
  -2  -7   7 5862.74 411.027   1
  -2   7   7 5766.98 213.660   2
  -2   7   7 5674.88 515.912   1
   2  -7  -6 32576.3 1105.59   1
  -2  -7   6 30855.3 801.928   1
  -2   7   6 32978.1 1161.68   1
   2  -7  -5 8462.04 566.669   1
  -2  -7   5 8509.50 401.037   1
  -2   7   5 8084.04 532.078   1
  -2   7   4 71079.9 1457.14   1
  -2   7   4 71455.0 702.504   2
  -2  -7   4 72620.2 949.969   1
   2  -7  -4 70984.5 1465.65   1
   2  -7  -4 72121.5 692.559   2
  -2  -7   3 22851.0 440.614   1
   2  -7  -3 23850.5 456.721   2
  -2   7   3 24036.5 470.331   2
   2  -7  -3 24895.6 825.024   1
   2  -7  -2 450180. 3396.69   1
   2  -7  -2 448954. 2323.83   2
   2  -7  -1 2695.01 195.439   2
   2  -7   0 40690.3 873.800   2
   2  -7   1 44056.0 951.838   2
  -2  -7  -1 43171.5 622.098   1
   2   7   1 40515.5 616.855   1
  -2  -7  -2-345.419 148.321   1
  -2  -7  -2 6.05299 139.374   2
   2   7   2-42.5891 100.083   1
   2  -7   3 11595.4 602.835   2
   2   7   3 12014.3 458.434   1
  -2  -7  -3 11842.9 476.335   2
  -2  -7  -3 12423.2 489.835   1
   2   7   4 1650.79 220.177   2
  -2  -7  -4 1812.41 255.923   1
  -2  -7  -4 1500.14 198.592   2
   2   7   4 1943.94 243.432   1
   2   7   5 58732.6 1064.77   2
   2   7   5 59840.4 1241.15   1
  -2  -7  -5 59883.8 1067.21   2
  -2  -7  -5 59136.2 1228.19   1
   2   7   6 32207.4 983.590   1
   2   7   6 31756.0 803.220   2
  -2  -7  -6 31623.7 799.265   2
  -2  -7  -6 31093.0 1003.65   1
  -2  -7  -7 2317.23 301.585   1
   2   7   7 2170.93 324.944   1
  -2  -7  -7 2184.05 241.640   2
   2   7   7 2995.69 324.197   2
  -2  -7  -8 6472.62 405.142   2
   2   7   8 6512.98 506.454   1
   2   7   8 6279.64 421.891   2
  -2  -7  -8 6063.35 506.505   1
   2   7   9 3195.18 391.793   1
  -2  -7  -9 3157.94 399.213   1
   2   7   9 3408.74 329.917   2
  -2  -7  -9 3421.26 311.933   2
   2   7  10 3858.65 460.404   1
  -2  -7 -10 4106.94 489.118   1
   2   7  10 4351.42 370.072   2
  -2  -7 -11 8294.06 691.801   1
   2   7  11 9276.85 556.937   2
  -2  -7 -12-94.9753 278.393   1
   2   7  12 125.429 159.566   2
  -2  -7 -13 828.362 272.239   1
   2  -7  13 1599.08 379.775   2
   2   7  13 1220.56 262.108   2
  -2  -7 -14 35901.7 1606.13   1
   2   7  14 37186.5 1256.15   2
   2  -7  14 35828.9 1596.48   2
   2  -7  15 22476.3 1281.50   2
  -2  -7 -15 22205.5 1290.00   1
   2   7  15 22804.3 1015.65   2
   2  -7  16 7535.72 808.882   2
   2   7  16 8354.05 639.840   2
   2   7  17 1502.75 302.147   2
   2  -7  17 1350.25 441.137   2
   2  -7  18 1861.12 466.828   2
   2   7  18 1271.59 276.653   2
   2   7  19 4046.42 519.772   2
   2  -7  19 3688.02 640.778   2
   2  -7  20 889.608 410.764   2
   2   7  20 637.019 229.741   2
   2  -7  21 1231.18 426.879   2
   2  -7  22 1405.94 542.721   2
   2  -7  23-52.5996 345.239   2
   2  -7  24 175.393 338.795   2
   2  -8 -22 1046.62 482.017   1
   2  -8 -21 40.0414 406.375   1
   2  -8 -20 442.192 487.052   1
   2  -8 -19 3385.24 652.291   1
  -2   8  18 16013.3 790.873   2
   2  -8 -18 15062.9 1253.60   1
  -2   8  17 380.798 155.140   2
   2  -8 -17 295.201 387.389   1
   2  -8 -16 31353.9 1659.25   1
  -2   8  16 29834.6 986.504   2
  -2   8  15 5176.18 399.329   2
   2  -8 -15 5897.40 786.705   1
  -2   8  14 24307.0 796.783   2
   2  -8 -14 22370.6 1286.41   1
  -2   8  13 34.0466 113.712   2
   2  -8 -13 523.571 265.104   1
  -2   8  12 37639.9 846.675   2
  -2  -8  12 36863.0 1342.62   1
   2  -8 -12 37146.7 1559.81   1
   2  -8 -11 472.638 233.479   1
  -2  -8  11 646.516 258.953   1
  -2  -8  10 13918.2 743.621   1
   2  -8 -10 13142.9 869.006   1
  -2  -8   9 8444.39 543.459   1
  -2   8   9 7879.22 633.943   1
   2  -8  -9 8625.84 756.327   1
  -2   8   8 3341.74 522.177   1
  -2   8   8 3028.52 146.655   2
  -2  -8   8 2590.55 292.817   1
   2  -8  -8 2310.17 359.518   1
  -2  -8   7 923.530 181.454   1
   2  -8  -7 2075.81 1285.25   1
  -2   8   7 909.667 240.721   1
  -2   8   6 965.401 550.114   1
  -2  -8   6 168.968 176.661   1
  -2  -8   5 93684.7 1269.70   1
  -2   8   5 96852.0 1835.29   1
   2  -8  -5 92747.5 1813.39   1
   2  -8  -4 47265.0 559.657   2
  -2  -8   4 47841.3 796.260   1
  -2   8   4 48713.7 1219.34   1
   2  -8  -4 49341.2 1278.13   1
   2  -8  -3 274.295 65.5717   2
   2  -8  -3 1097.43 272.834   1
   2  -8  -2 187983. 2306.08   1
   2  -8  -2 187948. 1552.80   2
   2  -8  -1 18723.2 543.214   2
   2  -8   0 6494.43 368.203   2
  -2  -8   0 6600.19 222.844   1
   2   8   1 19291.1 449.028   1
   2  -8   1 19505.3 673.458   2
  -2  -8  -1 20612.9 455.038   1
   2   8   2-33.6652 99.6537   1
  -2  -8  -2 143.956 166.712   2
  -2  -8  -2-11.4483 88.9256   1
   2   8   3 96599.9 1324.90   1
  -2  -8  -3 97157.3 1360.35   2
  -2  -8  -3 95423.4 1316.97   1
  -2  -8  -4 99772.4 1369.58   2
  -2  -8  -4 100062. 1506.52   1
   2   8   4 100522. 1460.54   1
   2   8   5 2095.50 237.801   2
   2   8   5 2516.02 298.359   1
  -2  -8  -5 2510.04 244.102   2
  -2  -8  -5 2418.58 293.048   1
  -2  -8  -6 180.999 117.007   2
   2   8   6-59.9883 186.719   1
  -2  -8  -6 41.3494 170.573   1
   2   8   7 2176.16 385.837   1
  -2  -8  -7 1796.18 299.428   1
   2   8   7 1872.83 224.342   2
  -2  -8  -7 1634.74 219.568   2
  -2  -8  -8 25.1137 112.422   2
   2   8   8 216.841 178.450   1
  -2  -8  -9 9645.32 502.859   2
   2   8   9 9914.80 516.975   2
  -2  -8  -9 10037.2 691.226   1
   2   8   9 9286.30 657.371   1
   2   8  10-179.553 170.246   2
  -2  -8 -10-380.192 230.172   1
  -2  -8 -11 3515.30 483.092   1
   2   8  11 3825.68 363.019   2
   2   8  12 8699.74 545.831   2
  -2  -8 -12 8650.16 722.753   1
  -2  -8 -13 3489.53 512.799   1
   2   8  13 3885.04 376.735   2
   2  -8  14 12025.6 970.388   2
   2   8  14 11129.5 674.350   2
  -2  -8 -14 10737.3 925.956   1
   2  -8  15 5490.63 673.362   2
   2   8  15 5409.85 493.088   2
  -2  -8 -15 5515.39 698.450   1
   2   8  16 35779.2 1288.23   2
   2  -8  16 33802.0 1646.82   2
  -2  -8 -16 36611.0 1753.02   1
   2  -8  17 2633.84 541.146   2
   2   8  17 2598.36 412.328   2
   2  -8  18 3753.37 630.163   2
   2   8  18 4472.23 507.855   2
   2  -8  19-90.2360 294.704   2
   2   8  19-311.058 207.314   2
   2  -8  20 865.474 450.965   2
   2  -8  21 194.702 358.138   2
   2  -8  22-46.1292 371.127   2
   2  -8  23 626.747 402.399   2
   2  -8  24 1469.20 569.710   2
   2  -9 -22 247.518 422.548   1
   2  -9 -21 670.356 542.076   1
   2  -9 -20 1781.48 517.095   1
   2  -9 -19 167.546 327.346   1
   2  -9 -18 5850.78 797.717   1
   2  -9 -17-400.947 401.019   1
  -2   9  17 0.31637 125.437   2
  -2   9  16-118.160 135.582   2
   2  -9 -16 116.414 344.570   1
  -2   9  15 13623.3 584.437   2
   2  -9 -15 12889.2 1020.45   1
   2  -9 -14 1537.00 465.941   1
  -2   9  14 1548.42 199.404   2
   2  -9 -13 7325.44 735.015   1
  -2   9  13 7340.13 375.761   2
  -2  -9  12 1126.97 308.561   1
  -2   9  12 796.453 129.434   2
  -2  -9  11 14260.9 777.856   1
  -2   9  11 13564.2 402.788   2
   2  -9 -11 13245.9 925.580   1
   2  -9 -10 1663.35 348.173   1
  -2  -9  10 1747.42 296.097   1
  -2   9  10 1707.88 128.430   2
  -2  -9   9 5642.09 448.229   1
   2  -9  -9 5966.35 565.368   1
   2  -9  -8 23547.8 1055.16   1
  -2   9   8 19468.4 961.292   1
  -2  -9   8 18869.3 756.063   1
  -2  -9   7 37369.0 979.660   1
  -2   9   7 37220.9 1259.88   1
   2  -9  -7 37984.6 1299.32   1
  -2  -9   6 109897. 1537.42   1
  -2   9   6 113075. 2107.09   1
   2  -9  -6 112724. 2205.82   1
   2  -9  -5-143.117 214.270   1
  -2  -9   5 279.370 123.810   1
  -2   9   5 24.5913 183.846   1
  -2   9   4 65998.7 1486.75   1
   2  -9  -4 65344.2 689.248   2
  -2  -9   4 62921.6 927.719   1
   2  -9  -4 68648.4 1532.23   1
   2  -9  -3 109042. 1846.27   1
   2  -9  -3 107416. 1075.66   2
   2  -9  -2 10415.6 383.614   2
   2  -9  -2 13763.3 677.742   1
   2  -9  -1 34490.6 768.342   2
  -2  -9   1 35861.1 486.522   1
  -2  -9   0 40537.9 590.887   1
   2  -9   0 38679.8 886.886   2
  -2  -9  -1 114265. 1146.42   1
   2  -9   1 113029. 1643.93   2
   2   9   1 112040. 1154.06   1
   2   9   2 86361.8 1139.88   1
  -2  -9  -2 85393.0 1166.88   1
  -2  -9  -3 2650.24 282.036   2
   2   9   3 2802.65 331.225   1
  -2  -9  -3 3445.83 309.807   1
   2   9   4 22216.3 736.378   1
  -2  -9  -4 21920.3 716.291   1
  -2  -9  -4 22643.7 672.234   2
  -2  -9  -5 5052.77 329.880   2
   2   9   5 4923.39 387.808   1
  -2  -9  -5 4922.91 400.728   1
   2   9   6 9299.69 541.542   1
  -2  -9  -6 8825.98 432.410   2
  -2  -9  -6 8509.02 550.557   1
   2   9   6 8858.92 425.925   2
  -2  -9  -7 38406.0 1172.45   1
   2   9   7 38038.3 918.284   2
   2   9   7 39030.5 1191.45   1
  -2  -9  -7 38335.1 908.109   2
  -2  -9  -8 16528.6 609.072   2
   2   9   8 16562.9 619.211   2
   2   9   8 15798.0 818.060   1
  -2  -9  -8 18067.9 882.766   1
   2   9   9 842.057 178.245   2
  -2  -9  -9 594.027 138.401   2
   2   9   9 1006.08 236.681   1
  -2  -9  -9 859.762 295.820   1
  -2  -9 -10 13581.8 843.619   1
   2   9  10 14052.8 630.665   2
  -2  -9 -11 2382.21 417.286   1
   2   9  11 3184.69 315.588   2
  -2  -9 -12 12429.0 895.697   1
   2   9  12 12461.9 642.331   2
  -2  -9 -13 17271.1 1066.98   1
   2   9  13 15959.8 755.059   2
  -2  -9 -14 1421.67 410.887   1
   2   9  14 984.936 238.069   2
   2   9  15 220.770 185.837   2
   2  -9  15-165.348 302.601   2
  -2  -9 -15-278.105 336.219   1
  -2  -9 -16 3138.66 663.009   1
   2   9  16 2210.24 334.584   2
   2  -9  16 2489.13 551.007   2
  -2  -9 -17 750.694 405.216   1
   2  -9  17 864.696 396.356   2
   2   9  17 1090.55 278.510   2
   2  -9  18 3871.30 654.228   2
   2   9  18 3508.78 450.967   2
   2   9  19 533.044 260.372   2
   2  -9  19 870.782 402.080   2
   2  -9  20 1277.36 488.567   2
   2  -9  21-238.718 366.304   2
   2  -9  22 172.951 367.034   2
   2  -9  23 439.557 388.421   2
   2 -10 -22 127.277 388.222   1
   2 -10 -21 3520.55 724.415   1
   2 -10 -20 535.178 338.757   1
   2 -10 -19 1106.63 503.802   1
   2 -10 -18 819.969 447.691   1
   2 -10 -17 458.017 498.706   1
   2 -10 -16 230.759 314.086   1
  -2  10  16-63.9527 126.856   2
   2 -10 -15 30591.8 1573.17   1
  -2  10  15 28269.8 760.792   2
  -2  10  14 5334.37 301.981   2
   2 -10 -14 5838.81 777.044   1
  -2  10  13 15662.8 468.402   2
   2 -10 -13 16551.9 1099.22   1
  -2  10  12 890.558 110.655   2
   2 -10 -12 588.808 230.993   1
  -2 -10  11 23868.2 1035.36   1
   2 -10 -11 24084.4 1232.08   1
  -2 -10  10 649.654 176.047   1
   2 -10 -10 490.778 291.606   1
  -2 -10   9 6203.50 470.433   1
   2 -10  -9 6266.84 602.293   1
  -2 -10   8 32155.3 986.722   1
   2 -10  -8 33257.6 1255.45   1
  -2  10   8 32166.5 1251.35   1
  -2 -10   7 22327.6 768.765   1
  -2  10   7 21432.7 995.696   1
   2 -10  -7 21995.0 1051.92   1
  -2  10   6 464.947 175.597   1
   2 -10  -6 696.171 312.657   1
  -2 -10   6 850.265 176.958   1
  -2  10   5 289.141 201.976   1
   2 -10  -5 131.747 221.250   1
  -2 -10   5 119.643 113.520   1
   2 -10  -4 191.916 65.9209   2
   2 -10  -4 331.969 287.889   1
   2 -10  -3 12210.7 384.253   2
   2 -10  -3 13697.4 702.362   1
   2 -10  -2 3848.21 390.577   1
   2 -10  -2 4271.91 275.530   2
   2 -10  -1 12215.8 490.538   2
  -2 -10   1 13955.6 350.414   1
   2 -10   0 1903.52 233.359   2
  -2 -10   0 1722.07 150.128   1
  -2 -10  -1 109635. 1209.40   1
   2  10   2 2392.37 221.805   1
  -2 -10  -2 2422.32 219.052   1
  -2 -10  -3 50460.4 1051.38   2
   2  10   3 47847.3 978.855   1
  -2 -10  -3 47590.0 995.991   1
  -2 -10  -4 9497.13 452.901   2
   2  10   4 10983.4 586.310   1
  -2 -10  -4 10183.6 514.453   1
  -2 -10  -5 428.382 208.054   1
  -2 -10  -5 322.904 122.931   2
   2  10   5 407.198 160.166   1
  -2 -10  -6 511.529 199.190   1
   2  10   6 475.083 209.216   1
  -2 -10  -6 608.486 153.271   2
   2  10   7 10087.9 617.020   1
  -2 -10  -7 10150.7 644.154   1
  -2 -10  -7 9656.05 466.723   2
   2  10   7 9768.39 458.133   2
  -2 -10  -8 2947.49 462.748   1
  -2 -10  -8 2699.86 264.730   2
   2  10   8 2508.84 243.438   2
   2  10   8 2751.09 356.504   1
  -2 -10  -9-144.994 229.353   1
   2  10   9 17.7824 114.825   2
   2  10   9 155.410 216.519   1
  -2 -10  -9 252.302 113.932   2
  -2 -10 -10-39.3088 220.833   1
   2  10  10 131.069 127.262   2
  -2 -10 -10 126.705 110.562   2
   2  10  11 31.4697 126.456   2
  -2 -10 -11 348.836 304.293   1
   2  10  12 2833.52 320.402   2
  -2 -10 -12 2699.55 446.450   1
   2  10  13 929.190 211.971   2
  -2 -10 -13 709.144 286.936   1
   2  10  14 223.993 169.292   2
  -2 -10 -14 72.3831 290.805   1
   2  10  15 3725.69 404.821   2
   2 -10  15 2744.42 571.627   2
  -2 -10 -15 3304.81 605.322   1
   2  10  16 14883.7 795.627   2
   2 -10  16 13600.2 1180.55   2
   2  10  17 535.712 196.003   2
   2 -10  17-40.0445 313.072   2
   2 -10  18 3752.89 670.026   2
   2  10  18 4543.11 496.676   2
   2 -10  19 5022.83 772.771   2
   2 -10  20 106.344 333.751   2
   2 -10  21 471.095 391.609   2
   2 -10  22-390.673 361.452   2
   2 -10  23-473.682 417.857   2
   2 -11 -22 1528.57 566.895   1
   2 -11 -21 1404.22 570.754   1
   2 -11 -20 211.129 421.694   1
   2 -11 -19 2415.94 644.547   1
   2 -11 -18 540.302 385.640   1
   2 -11 -17 5330.17 865.106   1
   2 -11 -16 2650.27 527.769   1
   2 -11 -15 455.266 396.831   1
  -2  11  15 150.944 97.2964   2
  -2  11  14 1464.99 133.339   2
   2 -11 -14 1487.20 449.630   1
   2 -11 -13 538.930 291.521   1
   2 -11 -12 1550.59 417.052   1
  -2 -11  11-204.437 206.006   1
   2 -11 -11 215.645 237.019   1
   2 -11 -10-48.6155 253.709   1
  -2 -11  10 213.363 141.895   1
  -2 -11   9-87.2658 165.702   1
   2 -11  -9 235.109 213.284   1
  -2 -11   8 4533.48 380.502   1
   2 -11  -8 4431.67 509.466   1
   2 -11  -7 199608. 3132.31   1
  -2  11   7 197587. 3010.75   1
  -2 -11   7 193213. 2261.51   1
   2 -11  -6 12452.9 781.829   1
  -2 -11   6 12931.8 540.043   1
  -2  11   6 12837.4 752.524   1
  -2  11   5 71107.6 1697.46   1
   2 -11  -5 68520.2 1654.28   1
   2 -11  -4 12706.3 349.661   2
   2 -11  -4 12752.1 726.094   1
   2 -11  -3 123411. 2084.22   1
   2 -11  -3 115699. 1246.85   2
   2 -11  -2 19170.3 583.266   2
   2 -11  -2 20458.2 859.947   1
   2 -11  -1 55204.7 1075.26   2
  -2 -11   1 58112.8 790.517   1
   2 -11   0 44670.3 1044.31   2
  -2 -11   0 46652.2 753.578   1
  -2 -11  -1 22721.4 587.322   1
   2  11   2 76785.3 1192.99   1
  -2 -11  -2 77339.1 1201.87   1
  -2 -11  -3 38650.9 945.787   2
  -2 -11  -3 37780.9 910.467   1
   2  11   3 37383.2 916.293   1
  -2 -11  -4 33.2287 124.473   1
  -2 -11  -4 185.498 123.729   2
   2  11   4 144.707 131.766   1
   2  11   5 14042.9 656.752   1
  -2 -11  -5 14090.5 654.486   1
  -2 -11  -5 13888.5 542.368   2
  -2 -11  -6 15886.4 586.466   2
   2  11   6 17131.0 779.042   1
  -2 -11  -6 15336.2 732.698   1
   2  11   7 144597. 2382.85   1
  -2 -11  -7 137021. 1711.65   2
  -2 -11  -7 143677. 2362.76   1
  -2 -11  -8 1485.51 306.045   1
   2  11   8 1790.86 299.538   1
   2  11   8 1453.04 207.924   2
  -2 -11  -8 1707.66 208.858   2
  -2 -11  -9 39861.4 973.312   2
   2  11   9 41602.8 977.823   2
   2  11   9 42721.7 1430.27   1
  -2 -11  -9 41759.7 1402.64   1
   2  11  10 7519.10 436.574   2
  -2 -11 -10 7895.35 441.789   2
  -2 -11 -10 7802.03 669.232   1
  -2 -11 -11 37916.7 1516.14   1
   2  11  11 38103.2 1001.41   2
   2  11  12 16506.5 692.613   2
  -2 -11 -12 17342.8 1059.54   1
  -2 -11 -13 103.467 296.893   1
   2  11  13 242.860 129.400   2
   2  11  14 11555.7 628.729   2
  -2 -11 -14 11565.6 921.546   1
  -2 -11 -15 540.284 412.511   1
   2  11  15 209.981 174.767   2
  -2 -11 -16 10753.7 973.415   1
   2 -11  16 13987.0 1127.42   2
   2  11  16 12260.6 710.627   2
   2 -11  17 832.063 439.443   2
  -2 -11 -17 672.548 363.676   1
   2  11  17 263.882 196.050   2
   2 -11  18 583.107 393.089   2
  -2 -11 -18 476.732 312.557   1
   2 -11  19-15.8897 334.255   2
   2 -11  20 490.357 349.995   2
   2 -11  21-748.709 519.672   2
   2 -11  22-15.4643 369.761   2
   2 -12 -21 1496.19 614.093   1
   2 -12 -20-122.798 419.326   1
   2 -12 -19 2979.03 685.622   1
   2 -12 -18 1762.77 482.317   1
   2 -12 -17 2653.75 580.159   1
   2 -12 -16-283.033 404.153   1
   2 -12 -15 20855.7 1361.79   1
   2 -12 -14 1231.21 388.921   1
   2 -12 -13 1918.05 441.373   1
   2 -12 -12 690.582 305.803   1
  -2 -12  11 1073.31 232.854   1
   2 -12 -11 1306.41 321.591   1
   2 -12 -10 26236.4 1300.15   1
  -2 -12  10 26215.3 1022.16   1
  -2 -12   9 2849.25 345.343   1
   2 -12  -9 2549.24 406.196   1
   2 -12  -8 2051.46 391.643   1
  -2 -12   8 2253.61 291.878   1
  -2  12   7 4158.66 474.716   1
  -2 -12   7 3797.64 356.379   1
   2 -12  -7 5653.65 669.127   1
  -2 -12   6 3939.68 261.321   1
   2 -12  -6 6334.96 598.948   1
  -2  12   6 6587.44 565.461   1
   2 -12  -5 7828.68 616.413   1
   2 -12  -4 3463.13 456.121   1
   2 -12  -4 2842.00 188.690   2
   2 -12  -3 86426.0 1148.06   2
   2 -12  -3 93635.6 1878.41   1
   2 -12  -2 59437.0 1470.93   1
   2 -12  -2 56141.2 1033.55   2
   2 -12  -1 9532.03 463.810   2
  -2 -12   1 10047.2 358.998   1
  -2 -12   0 5678.15 292.932   1
  -2 -12  -1 29439.0 704.447   1
   2  12   2 3343.23 274.096   1
  -2 -12  -2 3005.62 249.282   1
  -2 -12  -3 18440.3 685.444   2
   2  12   3 17531.6 642.210   1
  -2 -12  -3 17097.7 637.500   1
   2  12   4 1375.38 232.259   1
  -2 -12  -4 1394.88 203.564   2
  -2 -12  -4 942.154 172.918   1
  -2 -12  -5 4728.79 395.974   1
  -2 -12  -5 3961.37 298.194   2
   2  12   5 4346.40 406.304   1
  -2 -12  -6 5573.34 355.543   2
  -2 -12  -6 5134.78 451.774   1
   2  12   6 5171.53 463.638   1
   2  12   7 1735.34 281.089   1
  -2 -12  -7 1538.57 275.045   1
  -2 -12  -7 1430.19 193.614   2
  -2 -12  -8 3278.01 282.962   2
   2  12   8 4062.85 456.879   1
  -2 -12  -8 4085.66 452.390   1
  -2 -12  -9 1072.16 294.246   1
   2  12   9 731.746 243.600   1
  -2 -12  -9 875.829 165.135   2
   2  12  10 87.2514 108.811   2
  -2 -12 -10 113.749 111.306   2
  -2 -12 -11 495.027 273.683   1
   2  12  11 379.022 149.608   2
  -2 -12 -12 133.048 269.225   1
   2  12  12 120.807 139.375   2
   2  12  13 5511.79 465.943   2
  -2 -12 -13 4745.49 603.455   1
   2  12  14 4234.77 360.875   2
  -2 -12 -14 4868.47 632.691   1
  -2 -12 -15 69472.6 2398.66   1
   2  12  15 70946.0 1540.40   2
   2 -12  16 3267.73 656.803   2
  -2 -12 -16 3290.72 573.882   1
   2  12  16 4417.13 411.347   2
   2 -12  17 1927.17 554.428   2
  -2 -12 -17 2139.91 540.067   1
  -2 -12 -18 3366.11 690.895   1
   2 -12  18 78.2062 357.590   2
   2 -12  19 36.5131 320.516   2
  -2 -12 -19 786.769 456.954   1
   2 -12  20 189.205 319.800   2
   2 -12  21-201.589 475.785   2
   2 -12  22 717.807 405.177   2
   2 -13 -21 2533.70 687.525   1
   2 -13 -20 2212.23 616.414   1
   2 -13 -19 431.338 394.757   1
   2 -13 -18 7454.24 959.611   1
   2 -13 -17 3707.69 676.675   1
   2 -13 -16-137.652 388.802   1
   2 -13 -15 2915.18 615.499   1
   2 -13 -14 6473.69 756.869   1
   2 -13 -13 10429.3 925.264   1
   2 -13 -12 2868.99 485.905   1
  -2 -13  11 2968.70 365.795   1
   2 -13 -11 3372.66 490.805   1
   2 -13 -10 184.588 282.557   1
  -2 -13  10-8.38593 176.596   1
  -2 -13   9 235.107 167.661   1
   2 -13  -9 320.314 336.404   1
   2 -13  -8 287.420 238.968   1
  -2 -13   8 225.367 139.565   1
   2 -13  -7 11161.2 822.054   1
  -2 -13   7 10223.4 534.753   1
  -2  13   6 52152.8 1561.09   1
   2 -13  -6 51337.1 1569.35   1
   2 -13  -5 12.3521 215.498   1
   2 -13  -5 33.0008 55.1457   2
   2 -13  -4 43010.3 1369.55   1
   2 -13  -4 40394.7 720.409   2
   2 -13  -3 5813.50 526.179   1
   2 -13  -3 5751.35 322.231   2
   2 -13  -2 39270.7 1266.26   1
   2 -13  -2 36640.6 870.021   2
  -2 -13   1 2365.08 200.793   1
   2 -13  -1 1903.23 230.052   2
  -2 -13   0 25486.5 641.080   1
  -2 -13  -1 5593.85 336.481   1
  -2 -13  -2 1635.26 208.126   1
  -2 -13  -3 647.781 163.865   1
   2  13   3 821.018 179.283   1
   2  13   4 17874.8 726.459   1
  -2 -13  -4 16693.9 648.177   2
  -2 -13  -4 18632.1 741.476   1
   2  13   5 33920.0 1039.60   1
  -2 -13  -5 34114.3 1075.72   1
  -2 -13  -5 33652.0 886.868   2
   2  13   6 22340.5 875.464   1
  -2 -13  -6 26454.5 980.899   1
  -2 -13  -6 24727.9 747.428   2
  -2 -13  -7 18952.5 641.602   2
   2  13   7 19080.8 877.142   1
  -2 -13  -7 18819.5 872.565   1
  -2 -13  -8 32231.9 841.652   2
  -2 -13  -8 34146.0 1270.77   1
   2  13   8 35553.7 1272.77   1
  -2 -13  -9 4085.63 488.922   1
  -2 -13  -9 4092.28 315.205   2
  -2 -13 -10 43.8519 241.312   1
  -2 -13 -10-69.2829 107.915   2
  -2 -13 -11 354.757 255.364   1
   2  13  11-4.40384 125.546   2
  -2 -13 -12 2873.02 455.828   1
   2  13  12 3223.43 295.440   2
   2  13  13 19886.9 730.097   2
  -2 -13 -13 20817.4 1267.24   1
   2  13  14 9983.18 534.246   2
  -2 -13 -14 10195.7 914.484   1
   2  13  15 385.829 162.978   2
  -2 -13 -15 761.572 502.151   1
  -2 -13 -16 531.860 316.199   1
  -2 -13 -17 1204.29 454.292   1
   2 -13  17 1023.19 467.147   2
  -2 -13 -18 2377.86 704.533   1
   2 -13  18-408.507 471.054   2
   2 -13  19 1038.69 472.991   2
  -2 -13 -19 381.867 389.118   1
   2 -13  20 831.918 409.626   2
   2 -13  21-440.548 479.690   2
   2 -13  22-744.497 425.280   2
   2 -14 -21 1242.45 738.922   1
   2 -14 -20 580.669 419.977   1
   2 -14 -19 389.986 398.710   1
   2 -14 -18 900.628 418.444   1
   2 -14 -17 3433.21 667.181   1
   2 -14 -16 14364.4 1174.16   1
   2 -14 -15 942.007 362.455   1
   2 -14 -14 9969.11 958.911   1
   2 -14 -13 1018.49 415.489   1
   2 -14 -12 5392.71 678.354   1
   2 -14 -11 2193.52 463.052   1
  -2 -14  11 2137.88 346.603   1
  -2 -14  10 12852.7 732.122   1
   2 -14 -10 14187.9 967.640   1
  -2 -14   9 38703.4 1193.27   1
   2 -14  -9 47485.3 1784.64   1
  -2 -14   8 14595.2 693.854   1
   2 -14  -8 14598.1 945.993   1
  -2 -14   7 10502.2 531.569   1
   2 -14  -7 11973.7 853.879   1
   2 -14  -6 322.804 270.804   1
   2 -14  -5 12831.5 340.880   2
   2 -14  -5 13601.1 800.336   1
   2 -14  -4 19613.2 960.225   1
   2 -14  -4 17908.8 502.022   2
   2 -14  -3 18686.6 596.297   2
   2 -14  -3 19714.9 926.461   1
   2 -14  -2 46564.8 1030.83   2
   2 -14  -2 51108.7 1457.87   1
  -2 -14   1 2989.47 238.503   1
  -2 -14   0 36583.6 802.217   1
  -2 -14  -1 376.501 142.692   1
  -2 -14  -2 550.424 148.151   1
  -2 -14  -3 473.221 155.051   1
   2  14   3 429.943 162.072   1
  -2 -14  -4 6273.04 418.909   2
  -2 -14  -4 6056.44 427.700   1
   2  14   4 6174.46 441.746   1
   2  14   5 8569.40 552.399   1
  -2 -14  -5 9175.82 557.648   1
  -2 -14  -5 9287.45 476.912   2
   2  14   6 1365.75 259.079   1
  -2 -14  -6 1525.96 209.036   2
  -2 -14  -6 1323.23 243.283   1
  -2 -14  -7 25940.8 1043.68   1
   2  14   7 25130.9 1024.34   1
  -2 -14  -7 25401.1 760.833   2
  -2 -14  -8 31123.3 1219.75   1
  -2 -14  -8 31166.6 829.853   2
   2  14   8 29959.6 1167.26   1
  -2 -14  -9 3604.75 496.513   1
  -2 -14  -9 3607.36 308.110   2
  -2 -14 -10 332.139 127.852   2
  -2 -14 -10 387.288 224.589   1
  -2 -14 -11-294.896 286.096   1
  -2 -14 -12 400.632 295.797   1
  -2 -14 -13-491.082 337.272   1
   2  14  13 11.5638 128.301   2
  -2 -14 -14 4501.92 625.919   1
   2  14  14 4296.87 348.102   2
  -2 -14 -15 1178.98 372.169   1
   2  14  15 1389.60 214.656   2
  -2 -14 -16 2865.23 562.667   1
   2 -14  17 4361.21 742.205   2
  -2 -14 -17 3697.16 650.786   1
   2 -14  18 7001.58 904.538   2
  -2 -14 -18 7729.31 895.151   1
  -2 -14 -19 1438.21 517.789   1
   2 -14  19 598.760 302.516   2
  -2 -14 -20 1318.95 448.996   1
   2 -14  20 1655.01 533.886   2
   2 -14  21-218.406 420.343   2
   2 -15 -21-73.4245 428.784   1
   2 -15 -20-369.682 382.730   1
   2 -15 -19 1075.21 461.193   1
   2 -15 -18 3353.51 718.105   1
   2 -15 -17-197.756 355.572   1
   2 -15 -16-188.139 334.003   1
   2 -15 -15 835.441 506.962   1
   2 -15 -14 12723.6 1088.35   1
   2 -15 -13 707.328 328.439   1
   2 -15 -12 16245.8 1126.34   1
   2 -15 -11 158.723 293.726   1
  -2 -15  11-107.091 173.805   1
  -2 -15  10 4351.00 451.466   1
   2 -15 -10 4097.97 586.737   1
   2 -15  -9 6457.01 665.000   1
  -2 -15   9 6118.67 491.329   1
  -2 -15   8 14815.3 714.826   1
   2 -15  -8 14956.6 977.062   1
   2 -15  -7 17716.9 1031.06   1
   2 -15  -6 19086.4 1033.81   1
   2 -15  -5 7902.17 294.475   2
   2 -15  -5 7625.52 619.208   1
   2 -15  -4 8963.70 381.450   2
   2 -15  -4 9920.66 712.917   1
   2 -15  -3 2796.25 255.376   2
   2 -15  -3 2731.64 370.810   1
  -2 -15   2 69132.7 1120.81   1
   2 -15  -2 73720.2 1799.00   1
   2 -15  -2 69781.7 1301.83   2
   2 -15  -1 2899.00 351.068   1
  -2 -15   1 3178.90 254.535   1
  -2 -15   0 152.424 120.052   1
  -2 -15  -1 22522.6 748.096   1
  -2 -15  -2 49921.6 1135.47   1
  -2 -15  -3 6471.80 447.278   1
   2  15   4 19496.2 791.939   1
  -2 -15  -4 18908.9 728.343   2
  -2 -15  -4 19985.8 798.643   1
  -2 -15  -5-43.7982 115.271   2
   2  15   5 205.490 147.417   1
  -2 -15  -5 63.8373 147.387   1
   2  15   6 13690.3 739.359   1
  -2 -15  -6 13678.2 574.214   2
  -2 -15  -6 13821.2 752.877   1
  -2 -15  -7 2354.49 236.794   2
   2  15   7 2374.19 348.320   1
   2  15   8 27.4924 179.634   1
  -2 -15  -8 84.7709 111.937   2
  -2 -15  -8-122.811 195.667   1
  -2 -15  -9 7165.11 654.029   1
  -2 -15  -9 5684.64 362.453   2
  -2 -15 -10 4093.31 310.470   2
  -2 -15 -10 4375.46 482.278   1
  -2 -15 -11 1994.68 431.950   1
  -2 -15 -12 127.199 288.206   1
  -2 -15 -13 75.9406 296.709   1
  -2 -15 -14 755.761 395.694   1
  -2 -15 -15 375.838 364.845   1
  -2 -15 -16 637.417 378.010   1
   2 -15  17-49.4652 365.628   2
  -2 -15 -17 254.042 347.393   1
   2 -15  18-145.616 344.576   2
  -2 -15 -18-152.536 435.839   1
   2 -15  19 368.469 329.269   2
  -2 -15 -19 1219.48 539.879   1
   2 -15  20 239.824 351.315   2
  -2 -15 -20 606.026 451.382   1
   2 -15  21 437.723 338.199   2
   2 -16 -20 1202.60 476.136   1
   2 -16 -19 461.919 410.241   1
   2 -16 -18 848.967 407.550   1
   2 -16 -17 2.37777 303.576   1
   2 -16 -16 480.647 324.943   1
   2 -16 -15 12138.1 1109.87   1
   2 -16 -14 1077.56 276.668   1
   2 -16 -13 227.011 317.458   1
   2 -16 -12-88.1405 294.647   1
  -2 -16  11 1477.51 319.327   1
   2 -16 -11 1841.40 378.707   1
  -2 -16  10 138.219 173.918   1
   2 -16 -10-33.0610 248.784   1
  -2 -16   9 1113.84 274.375   1
   2 -16  -9 1353.33 383.564   1
  -2 -16   8 144.178 125.503   1
   2 -16  -8 16.2282 234.984   1
   2 -16  -7 11165.9 877.205   1
   2 -16  -6 959.149 316.756   1
   2 -16  -5 6120.36 280.743   2
   2 -16  -5 6966.23 609.072   1
   2 -16  -4 9091.50 406.564   2
   2 -16  -4 9536.74 735.894   1
   2 -16  -3 2296.00 249.706   2
   2 -16  -3 2353.56 348.129   1
   2 -16  -2 1475.54 348.330   1
  -2 -16   2 1153.51 207.905   1
   2 -16  -2 946.287 194.579   2
   2 -16  -1 8561.65 614.886   1
  -2 -16   1 7654.43 421.050   1
  -2 -16   0 292.447 145.543   1
  -2 -16  -1 483.422 195.561   1
  -2 -16  -2 8386.95 488.803   1
  -2 -16  -3 2216.78 288.780   1
  -2 -16  -4 244.451 141.853   2
  -2 -16  -4 366.018 197.923   1
   2  16   4 201.301 133.359   1
  -2 -16  -5 291.596 140.176   2
  -2 -16  -5-74.8306 143.839   1
   2  16   5 138.262 162.113   1
  -2 -16  -6 12371.9 561.663   2
  -2 -16  -6 13135.9 746.666   1
   2  16   6 12550.8 733.809   1
   2  16   7 34770.9 1247.11   1
  -2 -16  -7 34528.9 1244.23   1
  -2 -16  -7 33090.3 904.809   2
   2  16   8 4052.36 473.510   1
  -2 -16  -8 4451.54 507.705   1
  -2 -16  -8 3829.89 309.022   2
  -2 -16  -9 30691.3 1316.62   1
  -2 -16  -9 28631.9 800.279   2
  -2 -16 -10 9343.31 444.639   2
  -2 -16 -10 9332.54 736.764   1
  -2 -16 -11 1439.87 191.322   2
  -2 -16 -11 1612.65 402.507   1
  -2 -16 -12 3856.09 584.756   1
  -2 -16 -13 1898.32 445.141   1
  -2 -16 -14 18354.9 1236.09   1
  -2 -16 -15 646.034 335.052   1
  -2 -16 -16 13588.4 1152.81   1
   2 -16  17-348.589 460.104   2
  -2 -16 -17 607.936 416.937   1
   2 -16  18 671.749 432.025   2
  -2 -16 -18-217.993 416.384   1
   2 -16  19 2239.35 582.358   2
  -2 -16 -19 735.607 406.125   1
  -2 -16 -20 100.180 364.550   1
   2 -16  20-94.3660 384.431   2
   2 -17 -20 773.199 462.317   1
   2 -17 -19 17.2555 376.707   1
   2 -17 -18 1290.02 545.888   1
   2 -17 -17-946.513 530.298   1
   2 -17 -16 1317.35 524.208   1
   2 -17 -15 9124.25 984.759   1
   2 -17 -14 59.6436 316.357   1
   2 -17 -13 2982.01 543.240   1
   2 -17 -12 1285.32 389.456   1
   2 -17 -11 1272.21 365.426   1
  -2 -17  11 458.758 190.137   1
   2 -17 -10 7488.32 728.598   1
  -2 -17  10 6521.07 539.966   1
   2 -17  -9 2330.14 441.376   1
  -2 -17   9 2989.77 378.989   1
   2 -17  -8 31916.3 1456.81   1
   2 -17  -7 36404.7 1546.91   1
   2 -17  -6 47012.2 1665.28   1
   2 -17  -5 18312.2 989.165   1
   2 -17  -5 17659.5 503.630   2
   2 -17  -4 84163.8 1291.74   2
   2 -17  -4 90474.9 2163.73   1
   2 -17  -3 31286.0 870.237   2
   2 -17  -3 32784.2 1267.86   1
   2 -17  -2 16292.3 906.475   1
   2 -17  -2 15594.1 662.084   2
  -2 -17   2 15960.9 611.764   1
  -2 -17   1 29423.7 846.854   1
   2 -17  -1 32141.7 1226.60   1
  -2 -17   0 38596.0 945.839   1
  -2 -17  -1 29447.4 913.190   1
  -2 -17  -2 3107.62 306.742   1
  -2 -17  -3 12244.2 627.965   1
  -2 -17  -4 18078.5 802.025   1
  -2 -17  -4 17270.8 752.545   2
   2  17   5 27524.6 1028.51   1
  -2 -17  -5 28708.3 1062.55   1
  -2 -17  -5 28343.5 913.366   2
  -2 -17  -6 2781.12 364.418   1
   2  17   6 3124.93 392.478   1
  -2 -17  -6 2772.08 280.694   2
   2  17   7 16254.6 881.848   1
  -2 -17  -7 17093.9 665.313   2
  -2 -17  -7 17567.4 921.198   1
  -2 -17  -8 11102.5 513.416   2
  -2 -17  -8 12288.0 798.242   1
  -2 -17  -9 6731.21 630.722   1
  -2 -17  -9 5803.71 368.466   2
  -2 -17 -10 10465.7 458.195   2
  -2 -17 -10 11412.0 851.352   1
  -2 -17 -11 3418.36 259.000   2
  -2 -17 -11 3382.04 500.765   1
  -2 -17 -12 2235.82 452.886   1
  -2 -17 -13 270.313 266.614   1
  -2 -17 -14 863.609 400.548   1
  -2 -17 -15-507.505 347.826   1
  -2 -17 -16-78.4503 296.367   1
   2 -17  17-585.605 522.311   2
  -2 -17 -17 295.581 325.938   1
   2 -17  18 40.8906 356.224   2
  -2 -17 -18-227.741 395.040   1
   2 -17  19 650.972 437.139   2
  -2 -17 -19 1544.39 503.045   1
  -2 -17 -20 282.795 443.241   1
   2 -17  20 259.659 369.070   2
   2 -18 -20 103.959 365.789   1
   2 -18 -19 1125.61 481.744   1
   2 -18 -18-109.729 377.877   1
   2 -18 -17 743.237 434.451   1
   2 -18 -16-127.935 399.258   1
   2 -18 -15 1148.25 527.568   1
   2 -18 -14 324.347 406.655   1
   2 -18 -13 368.957 330.440   1
   2 -18 -12 3991.15 626.036   1
   2 -18 -11 1702.47 428.684   1
  -2 -18  11 11204.6 1018.25   1
  -2 -18  10 1125.21 263.060   1
   2 -18 -10 1568.76 450.840   1
   2 -18  -9 680.952 321.058   1
  -2 -18   9 533.628 196.984   1
   2 -18  -8 1180.06 385.335   1
   2 -18  -7 697.073 347.043   1
   2 -18  -6 715.207 86.0533   2
   2 -18  -6 556.582 263.063   1
   2 -18  -5 3500.62 247.427   2
   2 -18  -5 3530.76 499.579   1
   2 -18  -4 6202.63 653.470   1
   2 -18  -4 4477.20 333.363   2
   2 -18  -3 10037.6 520.574   2
   2 -18  -3 10893.9 776.094   1
   2 -18  -2 20064.1 779.501   2
  -2 -18   2 20398.2 720.089   1
   2 -18  -2 21394.7 1052.44   1
   2 -18  -1 1796.16 362.897   1
  -2 -18   1 1632.68 247.317   1
  -2 -18   0 492.230 178.991   1
  -2 -18  -1 9820.42 545.637   1
  -2 -18  -2 17521.6 746.195   1
  -2 -18  -3 3196.14 352.597   1
  -2 -18  -4 1018.80 239.169   1
  -2 -18  -4 600.213 180.358   2
   2  18   5 87.8507 139.027   1
  -2 -18  -5-108.089 137.709   2
  -2 -18  -5-6.80423 178.224   1
  -2 -18  -6 610.740 228.220   1
   2  18   6 103.267 151.340   1
  -2 -18  -6 361.343 163.366   2
   2  18   7-176.830 217.626   1
  -2 -18  -7 170.654 130.655   2
  -2 -18  -7 360.888 261.191   1
  -2 -18  -8 5841.43 566.239   1
  -2 -18  -8 4378.00 337.227   2
  -2 -18  -9 2290.01 238.897   2
  -2 -18  -9 2485.06 427.859   1
  -2 -18 -10 280.237 124.242   2
  -2 -18 -10 257.762 246.904   1
  -2 -18 -11 2591.37 455.305   1
  -2 -18 -12 189.617 248.300   1
  -2 -18 -13 12925.0 1026.20   1
  -2 -18 -14 1081.54 432.822   1
  -2 -18 -15 6016.73 787.110   1
  -2 -18 -16 2286.46 586.061   1
  -2 -18 -17 1703.55 503.163   1
   2 -18  17 2273.79 612.657   2
   2 -18  18 1315.60 569.014   2
  -2 -18 -18 778.628 469.308   1
   2 -18  19 259.223 371.376   2
  -2 -18 -19-135.155 334.721   1
  -2 -18 -20 465.948 357.815   1
   2 -19 -19 2485.07 558.388   1
   2 -19 -18 276.843 434.738   1
   2 -19 -17 2600.12 575.424   1
   2 -19 -16-720.276 474.253   1
   2 -19 -15 1838.91 507.430   1
   2 -19 -14-155.507 346.635   1
   2 -19 -13 4348.94 713.414   1
   2 -19 -12 3025.60 561.730   1
   2 -19 -11 448.072 275.759   1
   2 -19 -10 990.844 364.591   1
  -2 -19  10 1737.35 382.329   1
  -2 -19   9 18941.2 884.710   1
   2 -19  -9 21115.0 1233.38   1
   2 -19  -8 4955.70 618.487   1
   2 -19  -7 57881.1 2022.72   1
   2 -19  -6 1822.72 390.760   1
   2 -19  -6 1380.08 125.885   2
   2 -19  -5 48428.5 919.509   2
   2 -19  -5 51464.1 1718.91   1
   2 -19  -4 2325.52 253.197   2
   2 -19  -4 1968.73 352.928   1
   2 -19  -3 30075.6 916.773   2
  -2 -19   3 32449.0 919.595   1
   2 -19  -3 33784.5 1377.91   1
   2 -19  -2 7957.70 522.216   2
   2 -19  -2 8561.95 707.258   1
  -2 -19   2 7898.81 462.422   1
   2 -19  -1 14704.2 867.351   1
  -2 -19   1 13531.7 619.182   1
  -2 -19   0 7023.65 456.796   1
  -2 -19  -1 527.038 214.171   1
  -2 -19  -2 1370.99 244.009   1
  -2 -19  -3 29104.2 1027.41   1
  -2 -19  -4 10754.0 658.396   1
  -2 -19  -4 10869.4 614.966   2
  -2 -19  -5 27675.5 950.485   2
  -2 -19  -5 27986.3 1098.18   1
  -2 -19  -6 39277.5 1088.80   2
   2  19   6 39945.6 1346.07   1
  -2 -19  -6 40000.3 1355.23   1
  -2 -19  -7 7768.60 777.308   1
  -2 -19  -7 3315.63 319.523   2
  -2 -19  -8 1389.14 226.180   2
  -2 -19  -8 1419.69 329.991   1
  -2 -19  -9 4725.44 568.132   1
  -2 -19  -9 3724.58 295.728   2
  -2 -19 -10 13262.9 908.087   1
  -2 -19 -11 4055.91 545.122   1
  -2 -19 -12 801.026 289.443   1
  -2 -19 -13 270.354 370.617   1
  -2 -19 -14-418.309 317.182   1
  -2 -19 -15 6506.60 846.141   1
  -2 -19 -16 1982.19 497.405   1
   2 -19  17 1713.12 555.451   2
  -2 -19 -17 1435.71 449.372   1
  -2 -19 -18-254.303 392.223   1
   2 -19  18 635.403 411.913   2
  -2 -19 -19 1001.53 541.088   1
  -2 -19 -20 281.731 361.870   1
   2 -20 -19 1433.07 501.267   1
   2 -20 -18 94.7722 414.090   1
   2 -20 -17 689.508 473.712   1
   2 -20 -16 1219.56 456.809   1
   2 -20 -15 2994.91 634.269   1
   2 -20 -14 576.459 358.039   1
   2 -20 -13 10074.4 1030.53   1
   2 -20 -12 2078.11 478.805   1
   2 -20 -11 45.7213 283.597   1
  -2 -20  10 1470.20 300.425   1
   2 -20 -10 1286.26 412.331   1
  -2 -20   9 2665.24 349.918   1
   2 -20  -9 3230.45 510.154   1
   2 -20  -8 4723.85 620.638   1
   2 -20  -7 597.286 368.363   1
   2 -20  -6 1669.10 147.779   2
   2 -20  -6 2134.99 430.489   1
   2 -20  -5 3146.39 468.973   1
   2 -20  -5 3019.92 267.057   2
   2 -20  -4 4045.77 331.253   2
   2 -20  -4 4405.81 515.906   1
   2 -20  -3 558.909 172.136   2
  -2 -20   3 611.595 199.224   1
   2 -20  -3 86.0049 202.159   1
   2 -20  -2 17932.1 772.849   2
   2 -20  -2 18875.8 1035.86   1
  -2 -20   2 17104.3 709.148   1
   2 -20  -1 25672.4 1191.86   1
  -2 -20   1 24559.5 847.883   1
  -2 -20   0 4768.11 386.208   1
   2 -20   0 4870.88 522.206   1
  -2 -20  -1 2484.75 379.062   1
  -2 -20  -2 1030.22 278.657   1
  -2 -20  -3 7926.37 568.386   1
  -2 -20  -4-17.7233 142.375   1
  -2 -20  -4 98.7873 131.247   2
  -2 -20  -5 10926.0 714.979   1
  -2 -20  -5 11351.0 623.483   2
  -2 -20  -6 1296.11 243.021   2
  -2 -20  -6 1518.59 348.826   1
  -2 -20  -7-119.926 244.255   1
  -2 -20  -7 54.7442 118.723   2
  -2 -20  -8 1758.64 360.113   1
  -2 -20  -8 1629.24 224.780   2
  -2 -20  -9 655.226 305.539   1
  -2 -20 -10 3607.89 539.506   1
  -2 -20 -11 3983.03 585.624   1
  -2 -20 -12 1190.07 430.156   1
  -2 -20 -13 8767.83 865.227   1
  -2 -20 -14 5288.94 739.141   1
  -2 -20 -15 21494.0 1442.54   1
  -2 -20 -16 487.066 344.645   1
  -2 -20 -17 5183.79 796.241   1
   2 -20  17 5597.03 871.714   2
  -2 -20 -18 3038.44 704.924   1
   2 -20  18 3405.62 742.274   2
  -2 -20 -19 2535.39 677.317   1
  -2 -20 -20 400.320 413.761   1
   2 -21 -18 641.841 433.264   1
   2 -21 -17 560.460 353.686   1
   2 -21 -16 2093.81 564.657   1
   2 -21 -15 221.247 347.814   1
   2 -21 -14 1871.91 550.113   1
   2 -21 -13 2338.56 566.183   1
   2 -21 -12 3088.92 585.569   1
   2 -21 -11 3206.78 559.513   1
   2 -21 -10-43.7179 313.356   1
   2 -21  -9 1453.61 390.724   1
   2 -21  -8 1425.72 409.229   1
   2 -21  -7 1089.58 391.750   1
   2 -21  -6 9463.74 833.533   1
   2 -21  -6 9113.92 347.875   2
   2 -21  -5 6737.55 387.819   2
   2 -21  -5 6174.83 643.370   1
   2 -21  -4 1348.45 238.298   2
   2 -21  -4 1599.48 327.492   1
   2 -21  -3 9271.36 759.577   1
  -2 -21   3 8377.23 512.170   1
   2 -21  -3 8222.17 519.997   2
  -2 -21   2 1951.11 262.784   1
   2 -21  -2 1970.72 315.338   2
   2 -21  -2 1962.78 349.959   1
  -2 -21   1 2676.39 316.924   1
   2 -21  -1 2739.20 448.459   1
  -2 -21   0 3607.63 360.321   1
   2 -21   0 3356.52 468.236   1
  -2 -21  -1 218.865 190.270   1
  -2 -21  -2 10376.6 630.033   1
  -2 -21  -3 4524.56 425.239   1
  -2 -21  -4 14067.1 794.632   1
  -2 -21  -4 12772.6 719.584   2
  -2 -21  -5 825.634 258.876   1
  -2 -21  -5 934.839 208.338   2
  -2 -21  -6 19099.8 964.904   1
  -2 -21  -6 17842.9 771.600   2
  -2 -21  -7 880.968 311.342   1
  -2 -21  -7 559.857 168.451   2
  -2 -21  -8-10.6978 257.248   1
  -2 -21  -9 6801.47 670.744   1
  -2 -21 -10 615.117 283.285   1
  -2 -21 -11-82.5354 285.132   1
  -2 -21 -12 343.536 292.255   1
  -2 -21 -13 1148.30 397.679   1
  -2 -21 -14 383.046 421.550   1
  -2 -21 -15 5491.86 777.555   1
  -2 -21 -16 560.984 405.402   1
  -2 -21 -17 1246.37 336.414   1
   2 -21  17 1323.52 545.816   2
  -2 -21 -18 461.240 348.204   1
  -2 -21 -19 388.994 395.916   1
   2 -22 -18 2653.20 672.911   1
   2 -22 -17 249.281 336.981   1
   2 -22 -16 2522.42 628.133   1
   2 -22 -15-34.3409 320.474   1
   2 -22 -14 7758.11 920.627   1
   2 -22 -13 72.6204 303.359   1
   2 -22 -12 2403.34 531.505   1
   2 -22 -11 579.030 362.373   1
   2 -22 -10 982.372 431.174   1
   2 -22  -9 651.779 276.116   1
   2 -22  -8 185.485 296.452   1
   2 -22  -7 3580.45 578.700   1
   2 -22  -6 7718.29 787.087   1
   2 -22  -6 7395.88 329.122   2
   2 -22  -5 98.1243 112.957   2
   2 -22  -5 468.182 280.904   1
   2 -22  -4 533.502 300.671   1
   2 -22  -4 581.284 161.487   2
  -2 -22   4 459.467 168.411   1
   2 -22  -3 3842.43 383.452   2
   2 -22  -3 4007.20 516.405   1
  -2 -22   3 3908.00 384.889   1
   2 -22  -2 253.051 207.884   2
   2 -22  -2 44.7725 244.073   1
  -2 -22   2 220.086 168.216   1
   2 -22  -1 302.777 226.176   1
  -2 -22   1 117.927 143.940   1
   2 -22   0 5377.96 587.313   1
  -2 -22   0 5524.29 454.421   1
  -2 -22  -1 9537.78 630.833   1
  -2 -22  -2 16107.7 794.620   1
  -2 -22  -3 3084.84 369.256   1
  -2 -22  -4 25908.0 1080.88   1
  -2 -22  -4 24266.4 1001.49   2
  -2 -22  -5 13324.7 799.906   1
  -2 -22  -5 12734.1 701.568   2
  -2 -22  -6 15343.0 883.418   1
  -2 -22  -6 14501.8 702.862   2
  -2 -22  -7 6363.85 608.016   1
  -2 -22  -8 2.87172 216.852   1
  -2 -22  -9 206.466 272.923   1
  -2 -22 -10 1192.39 335.965   1
  -2 -22 -11 1980.78 417.119   1
  -2 -22 -12 3289.14 545.298   1
  -2 -22 -13 9.88386 271.063   1
  -2 -22 -14 13601.1 1171.13   1
  -2 -22 -15-287.513 310.660   1
  -2 -22 -16 3853.85 681.351   1
   2 -22  17-130.517 399.435   2
  -2 -22 -17-364.190 376.608   1
  -2 -22 -18 287.083 368.558   1
  -2 -22 -19 505.460 383.591   1
   2 -23 -17 308.360 330.424   1
   2 -23 -16-664.685 446.163   1
   2 -23 -15 1416.52 442.998   1
   2 -23 -14 730.286 453.144   1
   2 -23 -13 2790.44 529.810   1
   2 -23 -12 796.660 393.592   1
   2 -23 -11 588.708 368.828   1
   2 -23 -10 1403.59 362.740   1
   2 -23  -9 3434.51 594.655   1
   2 -23  -8 1865.44 446.355   1
   2 -23  -7 1825.75 449.526   1
   2 -23  -6 10684.4 909.568   1
   2 -23  -5 6365.29 402.134   2
   2 -23  -5 7256.54 719.198   1
   2 -23  -4-19.5242 131.685   2
  -2 -23   4-18.0142 161.060   1
   2 -23  -4 171.425 273.086   1
   2 -23  -3-186.997 153.289   2
  -2 -23   3 204.731 173.686   1
   2 -23  -3 25.6560 259.878   1
   2 -23  -2 8195.96 586.480   2
   2 -23  -2 7936.72 746.908   1
  -2 -23   2 8824.82 566.979   1
  -2 -23   1 5725.81 438.424   1
   2 -23  -1 5617.47 635.317   1
  -2 -23   0 191.781 151.761   1
   2 -23   0 273.984 217.973   1
   2 -23   1 1277.68 390.783   1
  -2 -23  -1 1384.30 298.237   1
  -2 -23  -2 7360.41 568.385   1
  -2 -23  -3-174.365 185.433   1
  -2 -23  -4 13921.1 784.233   2
  -2 -23  -4 16541.2 888.834   1
  -2 -23  -5 2526.48 416.308   1
  -2 -23  -6 19781.9 1027.86   1
  -2 -23  -7 543.408 263.899   1
  -2 -23  -8 121.508 227.315   1
  -2 -23  -9 1130.11 370.986   1
  -2 -23 -10-88.4593 332.327   1
  -2 -23 -11 6476.77 735.669   1
  -2 -23 -12 165.691 289.327   1
  -2 -23 -13 424.453 328.323   1
  -2 -23 -14 1686.18 532.350   1
  -2 -23 -15 3592.54 664.516   1
  -2 -23 -16-18.2278 313.570   1
  -2 -23 -17 1344.11 522.424   1
  -2 -23 -18-315.683 446.323   1
  -2 -23 -19 1589.95 570.279   1
   2 -24 -17 3931.57 833.504   1
   2 -24 -16-32.5630 330.340   1
   2 -24 -15 4099.30 770.981   1
   2 -24 -14 1352.68 419.341   1
   2 -24 -13 828.783 467.626   1
   2 -24 -12 737.167 424.387   1
   2 -24 -11-262.729 276.549   1
   2 -24 -10 317.770 300.104   1
   2 -24  -9 1630.87 427.677   1
   2 -24  -8 623.559 299.069   1
   2 -24  -7 3155.49 577.911   1
   2 -24  -6 973.321 275.705   1
   2 -24  -5 2320.85 270.180   2
   2 -24  -5 2035.73 436.407   1
   2 -24  -4-20.5106 153.051   2
  -2 -24   4 321.227 190.358   1
   2 -24  -4 118.143 205.629   1
   2 -24  -3 234.084 191.746   2
  -2 -24   3 149.417 139.716   1
   2 -24  -3-71.1632 225.185   1
   2 -24  -2 334.211 266.413   1
   2 -24  -2 587.611 245.653   2
  -2 -24   2 299.123 161.358   1
   2 -24  -1 10601.4 831.621   1
  -2 -24   1 9214.74 570.306   1
   2 -24  -1 10077.1 711.087   2
  -2 -24   0 3099.73 366.589   1
   2 -24   0 2925.10 429.140   1
  -2 -24  -1 5246.85 484.373   1
   2 -24   1 4677.58 583.185   1
  -2 -24  -2 1261.57 300.936   1
  -2 -24  -3 1613.41 291.540   1
  -2 -24  -4 7380.34 615.380   1
  -2 -24  -5 7194.50 630.896   1
  -2 -24  -6 397.184 253.202   1
  -2 -24  -7 7300.44 702.327   1
  -2 -24  -8 572.630 259.794   1
  -2 -24  -9 7600.98 744.473   1
  -2 -24 -10 483.049 420.170   1
  -2 -24 -11 516.181 334.514   1
  -2 -24 -12-207.953 314.709   1
  -2 -24 -13 724.141 441.564   1
  -2 -24 -14 2298.66 521.908   1
  -2 -24 -15-698.225 427.117   1
  -2 -24 -16 1162.46 482.483   1
  -2 -24 -17 1466.21 510.566   1
  -2 -24 -18 4.48605 343.251   1
   2 -25 -16 309.587 371.252   1
   2 -25 -15 839.798 334.259   1
   2 -25 -14 271.352 365.954   1
   2 -25 -13 821.828 442.928   1
   2 -25 -12 1350.86 493.771   1
   2 -25 -11 23.7370 323.019   1
   2 -25 -10 1147.54 436.064   1
   2 -25  -9 2370.79 541.650   1
   2 -25  -8 5428.04 743.934   1
   2 -25  -7 1742.80 460.472   1
   2 -25  -6 11482.8 966.259   1
  -2 -25   5 2385.84 350.948   1
   2 -25  -5 1405.02 368.668   1
   2 -25  -4 3493.76 530.670   1
   2 -25  -4 3833.66 378.811   2
  -2 -25   4 3931.15 404.277   1
   2 -25  -3 318.807 178.608   2
  -2 -25   3 259.339 151.960   1
   2 -25  -3-81.4283 254.890   1
   2 -25  -2 14394.9 1022.53   1
   2 -25  -2 14224.2 780.184   2
  -2 -25   2 13886.5 730.484   1
  -2 -25   1 2037.03 306.245   1
   2 -25  -1 2174.37 363.770   2
   2 -25  -1 2162.33 438.009   1
  -2 -25   0 1627.97 317.218   1
   2 -25   0 1187.72 336.161   1
   2 -25   1 2104.25 412.866   1
  -2 -25  -1 1865.69 333.091   1
  -2 -25  -2-9.60180 171.287   1
  -2 -25  -3 345.540 210.163   1
  -2 -25  -4 429.310 227.825   1
  -2 -25  -5 21794.5 1089.08   1
  -2 -25  -6 1560.89 318.421   1
  -2 -25  -7 16099.4 1025.61   1
  -2 -25  -8 845.284 360.618   1
  -2 -25  -9 31.6789 243.424   1
  -2 -25 -10 4938.54 666.252   1
  -2 -25 -11-189.299 266.897   1
  -2 -25 -12 1118.93 380.128   1
  -2 -25 -13 848.302 380.759   1
  -2 -25 -14 237.828 321.721   1
  -2 -25 -15-160.374 391.937   1
  -2 -25 -16 1038.48 450.372   1
  -2 -25 -17-239.018 423.571   1
  -2 -25 -18 121.224 384.398   1
   2 -26 -16 58.4691 360.398   1
   2 -26 -15 3283.87 680.260   1
   2 -26 -14 17.2712 330.946   1
   2 -26 -13 182.043 350.619   1
   2 -26 -12 4858.40 777.079   1
   2 -26 -11 282.668 332.748   1
   2 -26 -10 2737.98 595.495   1
   2 -26  -9 1955.26 523.771   1
   2 -26  -8 329.101 316.978   1
   2 -26  -7-223.457 293.163   1
   2 -26  -6 491.870 337.098   1
   2 -26  -5-155.129 253.017   1
   2 -26  -4 503.755 207.188   1
   2 -26  -3 262.070 262.349   1
   2 -26  -3 174.740 187.721   2
  -2 -26   3 116.199 188.198   1
   2 -26  -2 510.407 211.667   2
   2 -26  -2 365.821 312.126   1
  -2 -26   2 85.6284 175.625   1
   2 -26  -1 5113.10 517.079   2
  -2 -26   1 4738.30 451.621   1
   2 -26  -1 4960.60 601.053   1
   2 -26   0 3855.86 485.991   2
  -2 -26   0 4145.16 467.293   1
   2 -26   0 3896.50 538.593   1
  -2 -26  -1 889.746 260.753   1
   2 -26   1 667.857 282.966   1
   2 -26   2 3593.55 541.850   1
  -2 -26  -2 2878.84 385.279   1
  -2 -26  -3 1646.92 330.121   1
  -2 -26  -4 5772.21 598.337   1
  -2 -26  -5 92.4053 189.480   1
  -2 -26  -6 5354.32 595.397   1
  -2 -26  -7 344.551 263.987   1
  -2 -26  -8 749.514 326.197   1
  -2 -26  -9 732.517 339.808   1
  -2 -26 -10 977.416 315.120   1
  -2 -26 -11 313.711 268.243   1
  -2 -26 -12 1524.84 498.477   1
  -2 -26 -13 5146.72 752.387   1
  -2 -26 -14-97.2238 282.153   1
  -2 -26 -15 3223.96 665.816   1
  -2 -26 -16 335.340 472.205   1
  -2 -26 -17-435.856 475.430   1
   2 -27 -15-484.322 410.331   1
   2 -27 -14 252.735 315.840   1
   2 -27 -13 644.629 390.134   1
   2 -27 -12 222.903 414.910   1
   2 -27 -11 529.878 337.272   1
   2 -27 -10 1052.91 394.038   1
   2 -27  -9-66.7250 336.811   1
   2 -27  -8 680.839 380.887   1
   2 -27  -7 1927.44 530.199   1
   2 -27  -6 2610.36 538.464   1
   2 -27  -5 1798.61 445.646   1
   2 -27  -4 8767.31 850.467   1
   2 -27  -3 10737.1 928.088   1
   2 -27  -2 549.318 211.793   2
   2 -27  -2 281.083 308.206   1
   2 -27  -1 501.681 267.876   1
   2 -27  -1 349.044 176.968   2
   2 -27   0 100.287 259.313   1
   2 -27   0 522.255 251.602   2
   2 -27   1 2019.70 418.183   1
  -2 -27  -1 1949.08 323.703   1
   2 -27   2 421.516 279.066   1
  -2 -27  -2-150.229 219.039   1
  -2 -27  -3 2942.63 404.717   1
  -2 -27  -4 1344.66 305.710   1
  -2 -27  -5 5270.82 566.180   1
  -2 -27  -6 5558.83 606.628   1
  -2 -27  -7 1225.45 320.764   1
  -2 -27  -8 394.036 226.707   1
  -2 -27  -9 3245.13 550.046   1
  -2 -27 -10-85.6240 287.487   1
  -2 -27 -11-19.5857 312.543   1
  -2 -27 -12 383.770 310.760   1
  -2 -27 -13 1622.56 539.108   1
  -2 -27 -14-181.084 286.345   1
  -2 -27 -15 614.547 388.548   1
  -2 -27 -16 1910.21 569.023   1
  -2 -27 -17 1332.87 507.638   1
   2 -28 -15 4942.46 897.748   1
   2 -28 -14 2714.40 683.945   1
   2 -28 -13 2018.02 589.202   1
   2 -28 -12-3.94436 349.637   1
   2 -28 -11-573.590 419.663   1
   2 -28 -10 399.126 398.215   1
   2 -28  -9 402.646 306.005   1
   2 -28  -8 496.603 383.580   1
   2 -28  -7 1285.31 424.958   1
   2 -28  -6 1560.13 474.915   1
   2 -28  -5 1.10837 232.553   1
   2 -28  -4 2598.35 510.706   1
   2 -28  -3 4087.60 587.760   1
   2 -28  -2-199.208 315.968   1
   2 -28  -1 3931.09 605.188   1
   2 -28  -1 3481.78 452.580   2
   2 -28   0 31.3518 168.965   2
   2 -28   0-611.018 340.175   1
   2 -28   1 1232.66 390.587   1
   2 -28   1 1109.93 334.873   2
   2 -28   2 5108.33 660.385   1
   2 -28   3 4116.34 585.063   1
  -2 -28  -6 59.1019 238.919   1
  -2 -28  -7 2450.67 459.140   1
  -2 -28  -8 617.840 311.938   1
  -2 -28  -9 88.1965 224.909   1
  -2 -28 -10 1746.93 439.467   1
  -2 -28 -11 945.975 398.637   1
  -2 -28 -12 17.5378 348.994   1
  -2 -28 -13 675.920 390.021   1
  -2 -28 -14 657.402 419.388   1
  -2 -28 -15 2263.54 581.285   1
   2 -29 -14-135.248 464.306   1
   2 -29 -13-37.6799 396.959   1
   2 -29 -12 1891.50 532.342   1
   2 -29 -11 1201.42 454.747   1
   2 -29 -10 1832.30 516.452   1
   2 -29  -9 886.745 387.505   1
   2 -29  -8 468.992 289.661   1
   2 -29  -7 5278.41 749.219   1
   2 -29  -6 2448.57 558.452   1
   2 -29  -5 18.6138 236.741   1
   2 -29  -4-160.226 254.802   1
   2 -29  -3 647.686 296.153   1
   2 -29  -2-53.6209 269.465   1
   2 -29  -1 1858.71 410.959   1
   2 -29   0 100.209 209.394   2
   2 -29   0-109.258 286.361   1
   2 -29   1 1594.81 404.212   2
   2 -29   1 1980.24 435.854   1
   2 -29   2 1589.71 368.832   2
   2 -29   2 2282.10 479.333   1
   2 -29   3 4511.70 608.346   1
   2 -30 -13 666.669 423.710   1
   2 -30 -12 414.855 328.868   1
   2 -30 -11-33.7575 321.092   1
   2 -30 -10 617.480 437.915   1
   2 -30  -9 521.627 367.417   1
   2 -30  -8 520.613 321.085   1
   2 -30  -7-34.9429 301.744   1
   2 -30  -6 1783.49 537.402   1
   2 -30  -5 1212.16 442.947   1
   2 -30  -4 2747.76 532.789   1
   2 -30  -3 91.5251 228.761   1
   2 -30  -2 844.180 343.509   1
   2 -30  -1 563.337 318.469   1
   2 -30   0 361.221 227.015   1
   2 -30   1 1834.59 410.475   2
   2 -30   1 1021.42 302.740   1
   2 -30   2 403.469 224.834   2
   2 -30   2 543.870 295.711   1
   2 -30   3-219.707 220.692   2
   2 -30   3-211.124 239.469   1
   2 -30   4 1185.02 374.129   1
   2 -31 -13 1015.27 499.477   1
   2 -31 -12-219.909 345.997   1
   2 -31 -11 1668.63 560.722   1
   2 -31 -10 204.825 343.629   1
   2 -31  -9 1242.88 471.430   1
   2 -31  -8 1539.49 491.164   1
   2 -31  -7-668.548 417.043   1
   2 -31  -6 9169.32 998.622   1
   2 -31  -5 60.5082 285.317   1
   2 -31  -4 4091.53 619.636   1
   2 -31  -3 1197.50 404.297   1
   2 -31  -2 6076.21 717.889   1
   2 -31  -1 932.772 324.328   1
   2 -31   0 1148.28 373.954   1
   2 -31   1 355.946 267.196   1
   2 -31   2 2852.64 504.787   2
   2 -31   2 3321.52 569.601   1
   2 -31   3 85.4807 245.020   1
   2 -31   3 55.6288 222.708   2
   2 -31   4 8135.96 859.769   1
   2 -31   4 8792.42 898.808   2
   2 -31   5 150.459 286.382   2
   2 -31   5 451.515 341.678   1
   2 -31  10 2199.50 661.942   2
   2 -32 -12-46.2890 338.410   1
   2 -32 -11-123.450 318.741   1
   2 -32 -10 409.424 424.906   1
   2 -32  -9 254.412 348.479   1
   2 -32  -8-376.309 351.727   1
   2 -32  -7 600.030 346.102   1
   2 -32  -6-168.021 337.128   1
   2 -32  -5 739.617 414.546   1
   2 -32  -4 1115.82 425.856   1
   2 -32  -3-188.273 292.603   1
   2 -32  -2-150.837 290.138   1
   2 -32  -1 614.549 333.890   1
   2 -32   0 226.315 242.254   1
   2 -32   1 1283.08 448.700   1
   2 -32   4 163.037 281.856   2
   2 -32   5-85.4574 350.133   2
   2 -32   6 97.1535 329.942   2
   2 -32   7-328.572 306.174   2
   2 -32   8 835.404 415.533   2
   2 -32   9 596.222 380.824   2
   2 -32  10 309.793 419.090   2
   2 -33 -11 185.987 330.720   1
   2 -33 -10-828.536 415.923   1
   2 -33  -9-105.236 315.376   1
   2 -33  -8-268.013 281.669   1
   2 -33  -7 961.646 371.946   1
   2 -33  -6-297.755 300.396   1
   2 -33  -5 2230.75 507.811   1
   2 -33   5 357.831 353.762   2
   2 -33   6-182.784 383.397   2
   2 -33   7 1993.62 574.969   2
   2 -33   8-20.9922 328.999   2
   2 -33   9-287.286 432.043   2
   2 -34   6 740.387 294.941   2
   2 -34   7 1739.95 519.279   2
   2 -34   8 780.410 385.458   2
   3   0 -21 4410.48 679.960   1
   3   0 -20-380.161 385.331   1
   3   0 -19 2376.39 589.629   1
   3   0 -18-185.482 331.260   1
   3   0 -17 30285.2 1585.22   1
   3   0 -16 227.590 272.738   1
   3   0 -15 2768.44 469.897   1
   3   0 -14-30.6003 262.346   1
   3   0 -13 88225.2 2275.74   1
   3   0 -12-142.771 261.090   1
  -3   0  11 42195.5 1444.49   1
   3   0 -11 40231.4 1418.73   1
   3   0 -10-88.2536 218.193   1
  -3   0  10-126.422 212.351   1
   3   0  -9 30848.0 1130.84   1
  -3   0   9 34536.2 1240.28   1
   3   0  -8-284.894 227.460   1
  -3   0   8-20.6595 161.900   1
   3   0  -7 2058.20 310.026   1
  -3   0   7 1826.80 274.310   1
  -3   0   6-141.205 147.946   1
   3   0  -6 80.1945 189.976   1
  -3   0   5 27904.9 821.538   1
   3   0  -5 28086.6 846.602   1
  -3   0   4-9.33406 138.446   1
   3   0  -4-249.466 180.385   1
  -3   0   3 99639.5 1314.62   1
   3   0  -3 99189.4 1341.46   1
  -3   0   2 63.1134 152.371   2
   3   0  -2-118.396 151.302   1
   3   0  -1 535016. 3198.29   2
  -3   0   1 548701. 3188.09   2
   3   0   0 78.0556 174.770   2
  -3   0   0 23.2366 160.070   2
   3   0   1 830657. 4104.20   2
  -3   0  -1 835229. 4130.83   2
   3   0   2 450.743 193.185   2
  -3   0  -2 1848.31 300.769   2
  -3   0  -3 88624.3 1450.95   2
   3   0   3 86788.2 1448.04   2
  -3   0  -4-265.473 176.247   2
   3   0   4-548.679 240.010   2
  -3   0  -5 123234. 1848.58   2
   3   0   5 120448. 1862.62   2
   3   0   6-116.577 208.676   2
  -3   0  -6 232.068 166.589   2
  -3   0  -7 499756. 4067.05   2
   3   0   7 500308. 4121.61   2
   3   0   8-234.096 268.437   2
   3   0   8-237.671 249.737   1
   3   0   9 223413. 3141.27   1
   3   0   9 217541. 2946.69   2
   3   0  10 202.637 208.969   2
   3   0  11 25320.4 1100.84   2
   3   0  12 135.496 205.506   2
   3   0  13 3165.73 448.944   2
   3   0  14-377.390 277.098   2
   3   0  15 7060.78 695.577   2
   3   0  16 183.284 300.608   2
   3   0  17 10849.6 869.468   2
   3   0  18-548.600 319.877   2
   3   0  19 13947.5 1049.81   2
   3   0  20-82.5725 264.278   2
   3   0  21 8203.58 874.331   2
   3   0  22-139.427 330.871   2
   3   0  23 3419.95 613.658   2
   3   0  24-69.2062 335.282   2
   3  -1 -22-138.939 433.336   1
   3  -1 -21 366.853 390.945   1
   3   1 -20-215.686 337.647   1
   3  -1 -20-205.027 369.541   1
   3   1 -19 1056.84 410.038   1
   3  -1 -19 3086.51 626.064   1
   3   1 -18-5.73954 277.127   1
   3  -1 -18 183.582 291.187   1
   3  -1 -17-67.9960 306.989   1
   3   1 -17 585.146 381.217   1
   3   1 -16 12500.0 956.632   1
   3  -1 -16 12545.8 992.650   1
   3  -1 -15 4514.59 612.419   1
   3   1 -15 4559.80 597.381   1
   3   1 -14 16013.4 1029.57   1
   3  -1 -14 15950.1 1034.11   1
   3   1 -13 21124.8 1145.44   1
   3  -1 -13 22544.4 1178.87   1
   3  -1 -12 37343.5 1442.35   1
   3   1 -12 36124.1 1381.33   1
   3  -1 -11 751.642 241.077   1
  -3  -1  11 1066.22 242.797   1
   3   1 -11 1509.90 417.238   1
  -3   1  10 172.058 216.146   1
  -3  -1  10-16.0525 157.650   1
   3  -1 -10 153.911 197.803   1
   3   1 -10 117.693 241.505   1
   3  -1  -9 772.826 210.921   1
  -3  -1   9 1301.05 262.346   1
  -3   1   9 1223.24 270.374   1
   3   1  -9 1118.23 259.166   1
  -3   1   8 59235.2 1482.25   1
   3   1  -8 59744.3 1443.15   1
   3  -1  -8 57826.8 1459.83   1
  -3  -1   8 63558.5 1542.59   1
   3  -1  -7 14326.3 708.524   1
  -3  -1   7 15371.5 698.703   1
   3   1  -7 14741.9 675.142   1
  -3   1   7 13765.1 679.962   1
  -3   1   6 35638.5 1020.93   1
   3  -1  -6 35366.6 1029.72   1
  -3  -1   6 34297.4 961.922   1
   3   1  -6 36618.4 960.142   1
  -3   1   5 177437. 2111.58   1
  -3  -1   5 179685. 1975.28   1
   3   1  -5 171978. 1949.29   1
  -3  -1   4 68892.4 1141.46   1
   3  -1  -4 64302.7 1178.80   1
   3   1  -4 73633.4 1219.13   1
  -3   1   4 72723.2 1264.74   1
  -3   1   3 169743. 1768.22   2
  -3  -1   3 166648. 1627.92   1
   3  -1  -3 169333. 1835.31   1
   3   1  -3 170814. 1634.96   1
   3   1  -2 104922. 1209.47   1
  -3   1   2 110549. 1405.33   2
   3  -1  -2 108455. 1374.35   1
  -3  -1   2 114307. 1509.07   2
   3  -1  -2 112175. 1426.35   2
   3   1  -1 438926. 3006.62   2
   3  -1  -1 456434. 2855.64   2
  -3   1   1 450017. 2878.19   2
  -3  -1   1 439936. 2989.16   2
   3  -1   0 36940.7 853.617   2
  -3   1   0 37511.0 847.787   2
  -3  -1   0 38020.2 872.991   2
   3   1   0 36950.4 875.229   2
  -3   1  -1 116316. 1543.22   2
  -3  -1  -1 116860. 1548.45   2
   3  -1   1 111943. 1556.43   2
   3   1   1 114995. 1551.67   2
  -3  -1  -2 266846. 2376.74   2
   3  -1   2 264460. 2420.48   2
  -3   1  -2 261902. 2428.31   2
   3   1   2 262199. 2399.10   2
   3   1   3 66397.8 1263.25   2
  -3  -1  -3 70767.3 1275.29   2
   3  -1   3 68821.5 1312.02   2
  -3   1  -3 68885.4 1304.74   2
  -3  -1  -4 161641. 2004.02   2
  -3   1  -4 163329. 2075.76   2
   3   1   4 160285. 2007.40   2
   3  -1   4 158288. 2080.51   2
  -3   1  -5 176442. 2269.66   2
   3   1   5 175316. 2225.27   2
   3  -1   5 172846. 2267.49   2
  -3  -1  -5 172618. 2156.21   2
   3  -1   6 1327.13 257.828   2
  -3  -1  -6 1452.54 231.449   2
   3   1   6 1535.46 281.779   2
  -3   1  -6 1732.47 295.934   2
  -3  -1  -7 127509. 2040.12   2
   3   1   7 130049. 2048.10   2
   3  -1   7 129310. 2134.09   2
  -3   1  -7 129730. 2150.59   2
   3   1   7 131663. 2166.52   1
   3  -1   8 61395.0 1545.60   2
   3   1   8 64730.6 1612.69   1
  -3  -1  -8 65754.6 1511.09   2
   3   1   8 65609.1 1520.47   2
   3  -1   9 10109.2 710.350   1
   3   1   9 8151.11 603.623   1
   3   1   9 8736.08 607.314   2
   3  -1   9 8505.50 626.302   2
   3   1  10 302.108 220.824   1
   3  -1  10 21.4829 235.522   2
   3   1  10 282.304 240.565   2
   3   1  11 49753.6 1496.76   2
   3  -1  11 50852.7 1580.19   2
   3  -1  12 1141.99 388.148   2
   3   1  12 829.510 274.486   2
   3   1  13 1806.09 374.000   2
   3  -1  13 1307.91 277.301   2
   3   1  14 1550.66 355.003   2
   3  -1  14 1504.88 346.457   2
   3  -1  15 11462.5 871.379   2
   3   1  15 11905.4 862.594   2
   3  -1  16 17559.4 1104.30   2
   3   1  16 18079.6 1092.74   2
   3  -1  17 1288.80 385.937   2
   3   1  17 940.320 365.539   2
   3   1  18 838.217 275.873   2
   3  -1  18 2070.19 488.038   2
   3  -1  19-28.3103 270.576   2
   3   1  19-292.276 321.834   2
   3  -1  20 152.748 301.779   2
   3   1  20 370.527 297.886   2
   3   1  21 1181.13 331.351   2
   3  -1  21 1094.94 405.307   2
   3  -1  22 2385.82 524.933   2
   3   1  22 1086.12 405.299   2
   3  -1  23 355.817 297.206   2
   3   1  23-99.2744 345.036   2
   3   1  24-261.688 324.582   2
   3  -1  24-323.609 360.430   2
   3  -1  25 1079.72 478.052   2
   3  -2 -23 980.370 475.245   1
   3  -2 -22 7850.06 1041.60   1
   3  -2 -21 2226.48 595.765   1
   3  -2 -20 1185.01 465.730   1
   3   2 -19-454.202 406.119   1
   3  -2 -19-185.934 330.634   1
   3   2 -18 2831.34 517.852   1
   3  -2 -18 3130.94 586.728   1
   3  -2 -17 2467.38 504.598   1
   3   2 -17 1951.85 502.564   1
   3  -2 -16-62.8795 297.580   1
   3   2 -16-556.835 315.615   1
   3  -2 -15 1654.67 387.337   1
   3   2 -15 1578.15 349.022   1
   3   2 -14 4288.63 554.944   1
   3  -2 -14 4002.03 587.079   1
   3   2 -13 1073.54 401.659   1
   3  -2 -13 416.195 295.847   1
   3   2 -12 43058.2 1534.67   1
   3  -2 -12 39259.9 1508.08   1
  -3  -2  11 18058.7 923.421   1
   3   2 -11 18339.6 909.460   1
   3  -2 -11 17324.1 950.130   1
   3   2 -10 25891.2 1044.82   1
   3  -2 -10 27061.6 1132.50   1
  -3   2  10 28282.4 1141.01   1
  -3  -2  10 25800.6 1040.49   1
  -3   2   9 3606.96 406.922   1
  -3  -2   9 3562.94 402.509   1
   3  -2  -9 3542.22 422.719   1
   3   2  -9 3521.60 391.824   1
  -3   2   8 2814.97 377.438   1
  -3  -2   8 2075.03 274.533   1
   3   2  -8 2506.82 332.038   1
  -3  -2   7 42010.5 1111.63   1
   3  -2  -7 38804.6 1157.54   1
  -3   2   7 40001.4 1137.20   1
   3   2  -7 38847.2 1070.50   1
  -3  -2   6 24336.9 772.418   1
  -3   2   6 23101.0 865.647   1
   3  -2  -6 23851.5 868.713   1
   3   2  -6 21619.1 755.826   1
   3   2  -5 12585.4 532.654   1
   3  -2  -5 14014.9 626.847   1
  -3   2   5 11951.8 602.376   1
  -3  -2   5 11396.4 483.775   1
  -3  -2   4 479.523 143.082   1
  -3   2   4 787.913 220.510   1
   3   2  -4 398.110 146.024   1
  -3   2   4 650.913 155.476   2
   3  -2  -4 218.321 179.896   1
   3  -2  -3 299995. 2595.88   1
  -3  -2   3 296570. 2052.36   1
  -3   2   3 301332. 2331.37   2
   3   2  -3 297920. 2032.42   1
  -3   2   2 25257.6 677.380   2
   3  -2  -2 25229.8 683.518   2
   3   2  -2 25595.7 552.597   1
   3  -2  -1 112885. 1424.83   2
  -3   2   1 109189. 1433.28   2
  -3  -2   1 111191. 1534.59   2
  -3   2   0 58738.8 1079.62   2
  -3  -2   0 58940.6 1104.46   2
   3   2   0 58561.1 1116.70   2
   3  -2   0 59394.5 1100.78   2
  -3   2  -1 15837.5 582.899   2
   3   2   1 14956.7 569.703   2
  -3  -2  -1 15937.5 592.166   2
   3  -2   1 14675.0 568.792   2
   3   2   2 7710.05 439.572   2
   3  -2   2 8319.75 459.647   2
  -3   2  -2 8066.30 451.256   2
  -3  -2  -2 7641.20 427.434   2
  -3   2  -3 107941. 1606.69   2
  -3  -2  -3 104170. 1544.50   2
   3   2   3 109892. 1598.70   2
   3  -2   3 107096. 1634.54   2
  -3   2  -4 94217.2 1597.68   2
   3   2   4 88502.8 1489.08   2
   3  -2   4 88733.2 1571.15   2
  -3  -2  -4 92360.8 1516.98   2
  -3   2  -5 14820.2 675.156   2
   3   2   5 14710.3 659.480   2
   3  -2   5 15050.3 692.917   2
  -3  -2  -5 15150.5 632.191   2
  -3  -2  -6 40233.1 1075.10   2
   3   2   6 40501.0 1130.47   1
  -3   2  -6 42825.9 1174.86   2
   3   2   6 39593.8 1094.20   2
   3  -2   6 38849.4 1137.73   2
   3  -2   7 387.803 232.809   2
  -3  -2  -7 274.439 181.195   2
   3   2   7 710.345 235.274   2
   3  -2   8 25081.5 1021.14   2
  -3  -2  -8 23515.6 896.903   2
   3   2   8 24092.0 943.601   2
   3   2   8 23855.2 980.031   1
   3  -2   9 63188.0 1619.22   2
   3   2   9 61665.2 1649.99   1
   3   2   9 58571.2 1508.69   2
   3  -2  10 35715.0 1307.49   2
   3   2  10 36679.6 1346.63   1
   3   2  10 36465.0 1216.62   2
   3  -2  11 21307.5 1028.87   2
   3   2  11 21864.3 982.608   2
   3   2  12 787.930 322.424   2
   3  -2  12 189.808 206.996   2
   3   2  13 1996.90 380.970   2
   3  -2  13 1478.74 336.842   2
   3   2  14 630.645 269.469   2
   3  -2  14 877.214 310.265   2
   3  -2  15 10901.9 883.188   2
   3   2  15 11007.4 827.415   2
   3   2  16 2644.15 488.190   2
   3  -2  16 2133.82 447.961   2
   3   2  17 4378.30 602.089   2
   3  -2  17 3651.22 560.514   2
   3   2  18 4522.29 602.560   2
   3  -2  18 4609.64 669.063   2
   3   2  19 25.2638 259.346   2
   3  -2  19 81.8117 276.223   2
   3  -2  20 3538.17 622.149   2
   3   2  20 3259.41 618.072   2
   3  -2  21-218.769 368.945   2
   3   2  21-60.2050 261.551   2
   3   2  22 2015.70 460.311   2
   3  -2  22 1965.55 477.966   2
   3   2  23 438.690 286.781   2
   3  -2  23 211.271 330.852   2
   3  -2  24 553.714 360.083   2
   3  -2  25 582.601 419.129   2
   3  -3 -23 4592.78 827.002   1
   3  -3 -22 1982.24 596.433   1
   3  -3 -21 1089.35 525.691   1
   3  -3 -20 923.924 417.319   1
   3  -3 -19-272.209 360.717   1
   3  -3 -18-32.3855 299.214   1
   3   3 -18-405.484 319.018   1
   3   3 -17 4449.50 610.321   1
   3  -3 -17 4921.89 678.281   1
   3   3 -16 579.379 321.505   1
   3  -3 -16-37.7337 288.619   1
   3  -3 -15 1689.01 474.624   1
   3   3 -15 1298.55 394.973   1
   3   3 -14 967.181 317.278   1
   3  -3 -14 298.061 265.442   1
   3   3 -13 966.725 266.110   1
   3  -3 -13 993.358 300.400   1
   3   3 -12 6654.60 625.663   1
   3  -3 -12 6503.33 604.520   1
  -3  -3  11 1834.11 321.544   1
   3   3 -11 2007.37 346.717   1
   3  -3 -11 1787.08 347.641   1
  -3  -3  10 6517.15 518.888   1
   3  -3 -10 6635.34 588.732   1
  -3   3  10 6326.68 578.547   1
   3   3 -10 5719.08 507.822   1
   3  -3  -9 5306.13 513.159   1
  -3   3   9 5502.45 515.342   1
  -3  -3   9 5655.75 469.618   1
   3  -3  -8 30850.5 1111.02   1
  -3  -3   8 29968.0 975.103   1
   3   3  -8 29486.2 980.662   1
  -3   3   8 29988.3 1084.46   1
   3  -3  -7 2091.35 325.681   1
   3   3  -7 1844.20 269.512   1
  -3   3   7 2063.34 308.519   1
  -3  -3   7 2100.00 267.098   1
   3  -3  -6 123883. 2043.42   1
  -3  -3   6 123691. 1796.61   1
  -3   3   6 119022. 1949.56   1
   3   3  -6 112186. 1652.00   1
  -3   3   5-180.406 204.648   1
   3   3  -5 75.7691 157.517   1
  -3   3   5 100.884 122.327   2
   3  -3  -5 142.712 186.458   1
  -3  -3   5 76.8446 128.892   1
   3   3  -4 759307. 3422.22   1
  -3   3   4 793186. 4520.39   1
   3  -3  -4 774083. 4531.93   1
  -3   3   4 772934. 3621.02   2
  -3  -3   4 759091. 3459.90   1
   3  -3  -3 58817.9 986.280   2
   3  -3  -3 55960.5 1178.66   1
  -3  -3   3 56712.0 848.544   1
  -3   3   3 57276.4 973.061   2
   3   3  -3 60027.7 922.706   1
   3   3  -2 120294. 1076.80   1
   3  -3  -2 119922. 1421.08   2
  -3   3   2 124128. 1474.96   2
  -3  -3   1 244136. 2322.38   2
  -3   3   1 256735. 2130.78   2
   3  -3  -1 253099. 2144.50   2
  -3  -3   0 7312.37 423.622   2
  -3   3   0 7413.79 397.591   2
   3  -3   0 7270.68 401.721   2
   3   3   0 6486.66 400.511   2
  -3  -3  -1 112302. 1565.07   2
   3   3   1 111701. 1562.26   2
   3  -3   1 115764. 1574.84   2
  -3   3  -1 116958. 1584.28   2
  -3  -3  -2 42212.1 982.025   2
   3   3   2 40779.6 964.546   2
   3  -3   2 40890.8 1013.67   2
  -3   3  -2 44354.6 1013.68   2
  -3   3  -3 2713.07 305.333   2
   3   3   3 2336.53 273.579   2
   3  -3   3 2407.57 311.713   2
  -3  -3  -3 2245.25 248.454   2
   3  -3   4 160251. 2168.63   2
   3   3   4 164445. 2026.36   2
  -3   3  -4 168327. 2176.39   2
  -3  -3  -4 164927. 2022.72   2
   3  -3   5 44.2779 212.935   2
   3   3   5 128.297 166.771   1
   3   3   5 170.953 172.667   2
  -3   3  -5-12.6648 186.242   2
  -3  -3  -5 186.193 158.350   2
  -3  -3  -6 233146. 2542.60   2
   3   3   6 238241. 2693.52   1
   3  -3   6 230021. 2847.43   2
   3   3   6 232165. 2612.40   2
   3   3   7 13749.8 712.820   1
   3   3   7 13841.6 675.405   2
   3  -3   7 13325.3 741.229   2
  -3  -3  -7 14307.3 663.471   2
   3  -3   8 85474.3 1890.80   2
  -3  -3  -8 86153.9 1663.18   2
   3   3   8 89977.2 1891.16   1
   3   3   8 89945.8 1733.30   2
   3  -3   9 333.927 231.076   2
  -3  -3  -9 86.1252 151.946   2
   3   3   9-41.6580 206.665   2
   3   3   9-25.2664 185.555   1
   3  -3  10 65197.9 1776.91   2
   3   3  10 66757.8 1640.54   2
   3   3  10 66860.5 1769.36   1
   3   3  11 7243.94 584.613   2
   3  -3  11 7508.17 636.301   2
   3  -3  12 39919.9 1496.15   2
   3   3  12 40851.9 1377.43   2
   3   3  13 1489.88 340.822   2
   3  -3  13 1271.27 364.391   2
   3   3  14 2338.30 422.256   2
   3  -3  14 1828.73 406.867   2
   3  -3  15 6535.48 703.691   2
   3   3  15 7030.64 627.494   2
   3  -3  16 2093.11 465.172   2
   3   3  16 2103.30 396.577   2
   3  -3  17 3605.04 547.598   2
   3   3  17 4205.32 554.777   2
   3   3  18 177.056 324.038   2
   3  -3  18 121.897 272.669   2
   3  -3  19 704.749 341.238   2
   3   3  19 225.148 241.536   2
   3  -3  20 578.495 357.355   2
   3   3  20 953.482 315.460   2
   3   3  21 1979.86 477.203   2
   3  -3  21 2025.65 507.248   2
   3  -3  22 71.2586 357.728   2
   3   3  22-139.007 286.789   2
   3  -3  23-149.301 358.438   2
   3   3  23 114.159 285.622   2
   3  -3  24-61.3916 389.952   2
   3  -3  25 32.7151 407.206   2
   3  -4 -23 502.249 403.299   1
   3  -4 -22 10266.2 1117.03   1
   3  -4 -21 5363.31 872.799   1
   3  -4 -20 6724.43 905.486   1
   3  -4 -19 968.299 378.704   1
   3  -4 -18 2508.40 573.605   1
   3  -4 -17 13.4016 333.021   1
   3  -4 -16 924.783 370.476   1
   3   4 -16 359.219 263.646   1
   3   4 -15 1008.49 350.872   1
   3  -4 -15 858.103 464.454   1
   3   4 -14 7430.68 739.250   1
   3  -4 -14 8269.03 794.186   1
   3   4 -13 3162.25 442.387   1
   3  -4 -13 2313.90 434.089   1
   3  -4 -12 39222.6 1514.42   1
   3   4 -12 36594.1 1362.82   1
   3  -4 -11 416.862 255.219   1
  -3  -4  11 59.2168 175.917   1
   3   4 -11 481.254 222.359   1
   3  -4 -10 4373.81 493.280   1
   3   4 -10 5027.43 465.242   1
  -3  -4  10 4834.81 450.401   1
  -3   4  10 4771.51 486.259   1
  -3  -4   9 6355.46 492.138   1
   3   4  -9 6730.79 503.739   1
   3  -4  -9 6267.28 558.143   1
  -3   4   9 6798.24 553.967   1
  -3   4   8 5774.58 518.594   1
   3  -4  -8 5609.70 513.211   1
  -3  -4   8 5364.59 421.766   1
  -3  -4   7 449.886 170.095   1
   3   4  -7 571.692 182.523   1
   3  -4  -7 180.121 214.051   1
  -3   4   7 520.477 200.454   1
  -3  -4   6 3873.33 305.670   1
  -3   4   6 4269.44 422.162   1
   3  -4  -6 4571.39 486.965   1
   3   4  -6 4468.75 335.073   1
  -3   4   5 6741.24 349.069   2
   3   4  -5 5651.50 338.266   1
  -3  -4   5 6081.15 350.201   1
   3  -4  -5 6056.30 492.681   1
  -3   4   5 6825.65 486.390   1
   3  -4  -4 29987.3 968.932   1
  -3   4   4 27074.2 654.817   2
   3   4  -4 25969.5 611.085   1
  -3  -4   4 25025.8 576.939   1
  -3   4   4 29794.4 902.007   1
   3   4  -3 93117.8 997.404   1
  -3   4   3 95466.8 1240.91   2
   3  -4  -3 97769.7 1578.19   1
   3  -4  -3 95533.0 1243.60   2
  -3  -4   3 94662.0 1001.66   1
  -3   4   2 335.053 132.250   2
   3   4  -2 356.341 83.1423   1
   3  -4  -2 542.911 151.008   2
   3  -4  -1 3404.35 285.660   2
  -3   4   1 3941.39 332.933   2
  -3   4   0 2232.62 255.580   2
   3  -4   0 1985.79 250.660   2
  -3  -4   0 1798.69 248.068   2
  -3   4  -1 123361. 1653.14   2
   3   4   1 127029. 1698.92   2
  -3  -4  -1 127007. 1677.34   2
   3  -4   1 130071. 1715.06   2
   3   4   2 663.260 215.436   2
  -3  -4  -2 645.594 177.426   2
   3  -4   2 782.158 233.298   2
  -3   4  -2 702.628 200.603   2
  -3   4  -3 18003.3 709.272   2
   3  -4   3 18586.3 723.707   2
   3   4   3 18697.2 576.294   1
   3   4   3 17322.4 643.543   2
  -3  -4  -3 17953.9 645.059   2
  -3   4  -4 46251.6 1167.36   2
  -3  -4  -4 45643.1 1050.11   2
   3   4   4 43439.2 1048.97   2
   3   4   4 44164.9 1005.09   1
   3  -4   4 45114.4 1156.10   2
  -3   4  -5 11522.8 633.184   2
   3   4   5 11822.5 580.345   1
   3  -4   5 11553.7 649.785   2
   3   4   5 11373.1 559.136   2
  -3  -4  -5 11756.2 554.099   2
   3   4   6 10980.0 577.172   1
   3   4   6 10505.0 555.962   2
   3  -4   6 10342.6 641.081   2
  -3  -4  -6 10842.1 555.868   2
  -3  -4  -7 77212.8 1506.80   2
   3   4   7 75528.9 1524.66   2
   3  -4   7 79058.7 1764.33   2
   3   4   7 76536.9 1632.73   1
   3  -4   8 125111. 2292.13   2
   3   4   8 120835. 2010.50   2
   3   4   8 124867. 2165.42   1
  -3  -4  -8 120143. 1983.78   2
   3   4   9 2234.29 328.393   1
  -3  -4  -9 2550.38 315.299   2
   3   4   9 3105.75 378.384   2
   3  -4   9 2434.04 372.694   2
   3   4  10 880.654 243.776   1
   3   4  10 874.812 242.831   2
   3  -4  10 761.229 260.364   2
   3  -4  11 948.876 301.170   2
   3   4  11 1639.47 340.561   2
   3  -4  12 1074.33 310.788   2
   3   4  12 1299.79 293.648   2
   3  -4  13-253.320 326.444   2
   3   4  13 223.777 238.001   2
   3  -4  14 225.613 267.901   2
   3   4  14-176.032 219.104   2
   3  -4  15 1004.16 380.466   2
   3   4  15 1359.62 343.897   2
   3  -4  16 503.265 293.845   2
   3   4  16 1264.71 366.228   2
   3   4  17-165.368 280.190   2
   3  -4  17 597.809 324.919   2
   3  -4  18 1639.92 459.983   2
   3   4  18 1076.04 303.416   2
   3  -4  19 1729.63 480.053   2
   3   4  19 1380.86 364.536   2
   3  -4  20 1163.77 454.598   2
   3   4  20 1518.00 441.826   2
   3  -4  21 558.576 338.516   2
   3   4  21 1312.01 426.831   2
   3  -4  22-470.867 419.510   2
   3   4  22 941.211 407.507   2
   3  -4  23-628.937 394.552   2
   3  -4  24 370.262 359.916   2
   3  -4  25 533.496 449.016   2
   3  -5 -23 169.047 440.523   1
   3  -5 -22 2438.77 664.127   1
   3  -5 -21 997.076 499.990   1
   3  -5 -20 6890.04 960.897   1
   3  -5 -19-257.168 381.777   1
   3  -5 -18 1741.36 486.636   1
   3  -5 -17 1234.11 413.687   1
   3  -5 -16 2331.52 511.385   1
   3  -5 -15-19.5718 286.649   1
   3   5 -14 41967.9 1563.65   1
   3  -5 -14 38796.5 1645.48   1
   3  -5 -13 6783.67 703.594   1
   3   5 -13 7762.89 660.176   1
   3  -5 -12 5653.36 612.622   1
   3   5 -12 5467.81 559.956   1
   3  -5 -11 1821.83 388.773   1
  -3  -5  11 1760.52 268.504   1
   3   5 -11 1890.82 307.915   1
  -3  -5  10 8292.15 575.574   1
   3   5 -10 8679.56 588.751   1
   3  -5 -10 9364.23 718.706   1
   3  -5  -9 10018.4 687.977   1
  -3   5   9 9542.06 662.499   1
  -3  -5   9 9308.19 584.913   1
   3   5  -9 10385.0 602.716   1
  -3  -5   8 93361.8 1654.36   1
   3  -5  -8 94870.8 2019.62   1
  -3   5   8 94536.9 2012.22   1
  -3  -5   7 907.551 178.860   1
   3  -5  -7 1184.78 285.034   1
   3   5  -7 1025.70 176.863   1
  -3   5   7 1463.98 278.339   1
   3  -5  -6-320.350 232.593   1
   3   5  -6 304.586 148.369   1
  -3  -5   6 71.4868 114.896   1
  -3   5   6-318.079 211.304   1
  -3   5   6 97.2325 99.3989   2
  -3  -5   5 550.214 134.358   1
  -3   5   5-161.970 203.349   1
   3   5  -5 576.239 149.578   1
   3  -5  -5 599.108 256.873   1
  -3   5   5 518.013 128.865   2
   3  -5  -4 656.732 211.137   1
  -3   5   4 225.722 163.076   1
  -3   5   4 508.159 131.838   2
   3   5  -4 419.651 125.145   1
  -3  -5   4 275.961 102.380   1
  -3  -5   3 9635.12 300.142   1
   3  -5  -3 9446.45 392.444   2
  -3   5   3 10016.9 407.722   2
   3   5  -3 10025.7 310.566   1
   3  -5  -3 9786.43 589.025   1
   3  -5  -2 158305. 1631.37   2
  -3   5   2 162771. 1655.23   2
   3  -5  -1 11456.6 472.872   2
  -3   5   1 11973.7 473.097   2
   3  -5   0 1327.73 220.376   2
  -3   5   0 1589.57 236.898   2
  -3  -5   0 1864.63 298.054   2
  -3   5  -1 38397.8 929.521   2
  -3  -5  -1 37889.5 949.173   2
   3  -5   1 38817.8 927.910   2
  -3  -5  -2 6718.65 415.224   2
   3  -5   2 6916.60 451.296   2
   3   5   2 7330.51 323.805   1
  -3   5  -2 7402.25 455.265   2
   3   5   2 7001.43 415.035   2
  -3   5  -3-28.8504 180.370   2
   3  -5   3 372.038 221.522   2
  -3  -5  -3 35.4219 166.663   2
   3   5   3 66.4763 131.868   1
   3   5   3 222.223 171.475   2
   3  -5   4 1190.80 287.327   2
   3   5   4 1281.44 208.142   1
  -3   5  -4 983.044 251.499   2
   3   5   4 954.791 228.058   2
  -3  -5  -4 1298.02 202.223   2
   3  -5   5 55.5542 227.542   2
   3   5   5 278.997 157.514   1
  -3  -5  -5 11.5392 180.271   2
   3   5   5-105.950 184.735   2
   3  -5   6 99832.4 1927.65   2
   3   5   6 96488.4 1705.19   1
  -3  -5  -6 95804.0 1629.18   2
   3   5   6 101994. 1675.35   2
   3  -5   7 11612.7 694.234   2
   3   5   7 12676.5 673.016   1
   3   5   7 11421.4 582.346   2
  -3  -5  -7 12266.2 603.095   2
  -3  -5  -8 8078.36 530.867   2
   3  -5   8 8958.23 664.099   2
   3   5   8 9561.04 609.975   1
   3   5   8 8570.27 554.539   2
   3  -5   9 48232.9 1494.46   2
  -3  -5  -9 47911.7 1271.15   2
   3   5   9 48914.7 1457.94   1
   3   5   9 49429.8 1311.22   2
  -3  -5 -10 3546.26 369.231   2
   3   5  10 2941.17 399.008   1
   3  -5  10 3392.25 441.661   2
   3   5  10 3393.58 387.779   2
   3   5  11 42363.4 1309.47   2
   3  -5  11 40586.5 1507.09   2
   3  -5  12 2254.99 406.077   2
   3   5  12 2235.95 345.460   2
   3  -5  13 1376.96 367.247   2
   3   5  13 1736.89 333.944   2
   3   5  14 5762.36 554.511   2
   3  -5  14 5043.06 610.344   2
   3  -5  15-410.939 327.684   2
   3   5  15 322.863 247.546   2
   3  -5  16 1891.59 434.897   2
   3   5  16 1727.17 350.502   2
   3  -5  17 3212.46 564.401   2
   3   5  17 3361.49 498.802   2
   3  -5  18 4845.56 686.046   2
   3   5  18 4317.53 561.293   2
   3   5  19 484.728 303.024   2
   3  -5  19 866.284 422.124   2
   3  -5  20 2330.37 499.336   2
   3   5  20 2602.98 491.856   2
   3   5  21-76.9568 250.390   2
   3  -5  21 725.364 336.188   2
   3  -5  22 380.652 348.568   2
   3  -5  23-56.2607 386.108   2
   3  -5  24 154.065 342.699   2
   3  -6 -23 105.075 430.764   1
   3  -6 -22 351.989 403.895   1
   3  -6 -21 1778.38 602.097   1
   3  -6 -20 1996.76 598.383   1
   3  -6 -19 563.750 405.983   1
   3  -6 -18 2294.20 540.909   1
   3  -6 -17 138.522 357.316   1
   3  -6 -16-88.0055 341.878   1
   3  -6 -15 20115.9 1272.89   1
   3  -6 -14 16064.3 1104.37   1
   3  -6 -13 9352.48 907.638   1
   3   6 -12 8159.68 670.353   1
   3  -6 -12 8366.30 738.046   1
  -3  -6  12 7675.08 644.994   1
  -3  -6  11 17209.8 856.536   1
   3   6 -11 18115.6 890.410   1
   3  -6 -11 16329.1 984.620   1
   3  -6 -10 91024.1 2198.91   1
  -3  -6  10 89750.9 1848.56   1
   3   6 -10 92370.8 1879.43   1
  -3  -6   9 2588.85 313.058   1
  -3   6   9 2623.59 400.449   1
   3  -6  -9 3038.17 446.614   1
   3   6  -9 3156.82 349.484   1
  -3  -6   8 13104.8 629.368   1
  -3   6   8 13925.7 795.644   1
   3  -6  -8 13634.6 841.366   1
   3   6  -8 15824.2 717.691   1
  -3  -6   7 41510.4 1010.76   1
   3   6  -7 46833.2 1114.41   1
  -3   6   7 41599.0 1317.65   1
   3  -6  -7 44043.4 1377.64   1
  -3   6   7 40858.6 798.114   2
  -3  -6   6 15828.9 572.481   1
   3   6  -6 15536.7 552.412   1
  -3   6   6 15346.4 773.653   1
  -3   6   6 16113.3 475.205   2
   3  -6  -6 14770.2 778.100   1
   3  -6  -5 63348.6 1491.34   1
   3   6  -5 64187.3 1001.24   1
  -3   6   5 63893.3 937.114   2
  -3   6   5 65850.7 1498.78   1
  -3  -6   5 60715.9 991.844   1
  -3   6   4 126.930 97.1997   2
   3  -6  -4 4.54578 102.766   2
  -3  -6   4 11.7469 93.9540   1
   3  -6  -4 4.08559 207.452   1
   3  -6  -3 32205.7 1014.69   1
   3   6  -3 32029.3 483.945   1
   3  -6  -3 31657.4 698.792   2
  -3   6   3 32818.9 705.148   2
  -3  -6   3 32098.1 489.004   1
   3  -6  -2 32194.7 733.675   2
  -3   6   2 30571.1 726.926   2
  -3   6   1 101827. 1379.36   2
   3  -6  -1 96394.7 1380.04   2
  -3   6   0 14773.9 564.212   2
   3  -6   0 14041.9 563.247   2
  -3   6  -1 15313.2 625.409   2
  -3  -6  -1 15275.0 627.765   2
   3   6   1 13206.6 357.356   1
   3  -6   1 15438.6 625.275   2
   3  -6   2 242.660 207.563   2
  -3   6  -2 161.630 172.174   2
  -3  -6  -2 106.885 151.857   2
   3   6   2 345.882 114.219   1
   3   6   3 44964.1 894.829   1
  -3   6  -3 48011.9 1216.31   2
   3   6   3 46509.7 1067.88   2
  -3  -6  -3 47735.1 1066.92   2
   3  -6   3 46906.4 1186.50   2
   3  -6   4 70162.0 1561.94   2
  -3  -6  -4 70740.6 1314.20   2
   3   6   4 69204.1 1227.94   1
   3   6   4 68370.7 1300.52   2
   3   6   5 521.614 213.368   2
   3   6   5 586.693 164.847   1
  -3  -6  -5 541.492 175.408   2
   3  -6   5-162.987 273.787   2
   3  -6   6 29688.3 1094.89   2
   3   6   6 30819.9 956.491   1
   3   6   6 30376.0 925.197   2
  -3  -6  -6 30606.8 935.465   2
   3   6   7 33091.3 1059.23   1
   3  -6   7 31617.5 1182.83   2
   3   6   7 31833.4 977.688   2
  -3  -6  -7 31605.6 954.717   2
   3  -6   8 2003.71 370.425   2
   3   6   8 1972.47 275.507   2
  -3  -6  -8 2121.40 286.113   2
   3   6   8 1960.75 277.794   1
  -3  -6  -9 6921.81 486.625   2
   3  -6   9 6883.71 622.753   2
   3   6   9 7279.31 514.133   2
   3   6   9 7452.34 585.829   1
   3  -6  10 1844.56 378.973   2
  -3  -6 -10 1844.69 280.227   2
   3   6  10 2058.25 329.303   2
   3  -6  11 2342.39 416.973   2
   3   6  11 2236.58 323.191   2
   3  -6  12 532.484 322.540   2
   3   6  12 292.770 181.710   2
   3  -6  13 726.252 337.708   2
   3   6  13 635.908 181.063   2
   3  -6  14 6266.54 693.170   2
   3   6  14 6074.50 578.556   2
   3   6  15 2012.93 367.776   2
   3  -6  15 1288.70 341.637   2
   3   6  16 1911.51 347.985   2
   3  -6  16 2790.97 520.022   2
   3   6  17 909.445 294.159   2
   3  -6  17 1832.93 506.109   2
   3  -6  18 325.989 318.572   2
   3   6  18 329.381 290.435   2
   3  -6  19-106.537 328.596   2
   3   6  19 218.132 277.255   2
   3  -6  20 539.622 367.854   2
   3   6  20-347.288 297.265   2
   3  -6  21 92.2752 366.596   2
   3   6  21 1018.35 382.410   2
   3  -6  22-406.532 360.833   2
   3  -6  23 1102.71 431.799   2
   3  -6  24 428.032 436.133   2
   3  -7 -22-89.9898 470.449   1
   3  -7 -21 854.476 499.064   1
   3  -7 -20 1020.25 530.586   1
   3  -7 -19-138.657 375.262   1
   3  -7 -18 4137.03 662.441   1
   3  -7 -17 2007.49 454.515   1
   3  -7 -16 797.464 302.746   1
   3  -7 -15 1850.48 449.886   1
   3  -7 -14-214.953 325.580   1
   3  -7 -13 3550.03 567.452   1
   3  -7 -12 2347.96 686.488   1
  -3  -7  12 121.715 167.821   1
  -3  -7  11 3423.63 395.673   1
   3  -7 -11 3088.01 481.435   1
   3  -7 -10 2097.03 394.624   1
  -3  -7  10 2360.80 328.187   1
  -3  -7   9 5544.60 430.312   1
   3  -7  -9 4498.20 546.970   1
  -3   7   8 5048.45 277.385   2
   3  -7  -8 4646.48 533.326   1
  -3   7   8 5284.52 522.471   1
  -3  -7   8 5240.60 410.274   1
  -3   7   7 1067.36 298.919   1
  -3   7   7 771.904 128.410   2
   3  -7  -7 923.694 331.296   1
  -3  -7   7 1463.07 328.332   1
   3  -7  -6 71239.6 1679.92   1
  -3   7   6 71792.3 1683.80   1
  -3   7   6 69011.7 948.265   2
  -3  -7   6 65908.3 1140.86   1
  -3  -7   5 37770.9 764.418   1
  -3   7   5 37322.2 696.475   2
  -3   7   5 39970.1 1188.87   1
   3  -7  -5 38155.2 1202.48   1
   3  -7  -4 31315.2 651.395   2
  -3   7   4 31940.2 668.842   2
  -3  -7   4 31023.4 577.267   1
   3  -7  -4 31516.8 1042.22   1
  -3  -7   3 4742.51 167.279   1
   3  -7  -3 4811.16 286.527   2
   3  -7  -3 4481.24 445.371   1
  -3   7   3 4593.08 280.938   2
  -3   7   2 264.621 136.692   2
   3  -7  -2-354.630 152.466   2
   3  -7  -1 34939.9 828.475   2
  -3   7   1 35670.4 848.570   2
  -3   7   0 27174.5 783.752   2
   3  -7   0 27247.0 794.122   2
   3   7   1 4945.07 210.626   1
  -3   7  -1 5074.75 373.496   2
  -3  -7  -1 4477.87 362.565   2
   3  -7   1 4934.86 383.317   2
   3   7   2 20472.4 523.705   1
  -3  -7  -2 19956.7 718.384   2
   3  -7   2 20085.2 767.068   2
   3  -7   3 36685.9 1104.22   2
   3   7   3 34254.6 793.282   1
   3   7   3 35033.4 946.951   2
  -3  -7  -3 34815.1 927.147   2
   3   7   4 1205.08 225.034   2
   3  -7   4 839.148 230.152   2
  -3  -7  -4 1120.21 223.096   2
   3   7   4 1408.39 214.667   1
   3  -7   5 3966.41 418.528   2
   3   7   5 3874.58 348.491   2
  -3  -7  -5 3671.90 322.895   2
   3   7   5 4629.86 383.309   1
   3  -7   6 5768.74 526.780   2
   3   7   6 5623.13 421.840   2
   3   7   6 6092.32 458.939   1
  -3  -7  -6 5894.93 415.462   2
   3  -7   7 27300.8 1084.81   2
   3   7   7 27302.4 988.742   1
   3   7   7 27836.4 915.496   2
  -3  -7  -7 26488.3 875.539   2
   3  -7   8 5939.05 569.046   2
   3   7   8 5161.41 419.104   2
  -3  -7  -8 5405.97 422.646   2
   3  -7   9 19263.9 1019.97   2
  -3  -7  -9 19307.6 799.987   2
   3   7   9 20228.4 822.331   2
   3   7   9 19671.7 940.600   1
  -3  -7 -10 14965.8 728.375   2
   3   7  10 14810.2 727.071   2
   3  -7  10 13871.4 903.353   2
   3  -7  11 709.373 346.017   2
   3   7  11 786.112 240.136   2
   3  -7  12 67.4811 253.688   2
   3   7  12-51.6219 181.157   2
   3  -7  13 854.270 329.341   2
   3   7  13 828.474 239.967   2
   3  -7  14 6.19135 286.767   2
   3   7  14-98.7944 237.455   2
   3  -7  15 6183.75 756.584   2
   3   7  15 6074.43 550.825   2
   3  -7  16 6724.94 787.647   2
   3   7  16 7549.38 658.684   2
   3  -7  17 6603.01 804.302   2
   3   7  17 5931.78 602.063   2
   3  -7  18-153.895 308.468   2
   3   7  18 117.811 263.867   2
   3  -7  19 4145.89 731.599   2
   3   7  19 2986.82 493.880   2
   3  -7  20-92.0639 338.905   2
   3   7  20 56.3785 223.081   2
   3  -7  21 2401.18 612.311   2
   3  -7  22 956.801 452.872   2
   3  -7  23 254.316 425.349   2
   3  -7  24 1253.28 544.841   2
   3  -8 -22 615.695 390.221   1
   3  -8 -21 5413.27 927.558   1
   3  -8 -20 1740.60 598.154   1
   3  -8 -19-180.127 357.336   1
   3  -8 -18 2556.39 444.078   1
  -3   8  17 4330.50 405.742   2
   3  -8 -17 3950.92 670.704   1
   3  -8 -16 10878.4 980.909   1
   3  -8 -15 24349.2 1438.32   1
   3  -8 -14 3017.43 540.386   1
   3  -8 -13 53958.9 1928.15   1
   3  -8 -12 1108.29 298.611   1
  -3  -8  12 1400.58 294.277   1
   3  -8 -11 73691.1 2092.04   1
  -3  -8  11 69093.4 1724.55   1
  -3   8  10 25315.6 625.326   2
   3  -8 -10 28703.7 1273.46   1
  -3  -8  10 26889.6 1000.96   1
  -3   8   9 97073.2 1142.02   2
   3  -8  -9 102406. 2297.65   1
  -3  -8   9 99206.5 1795.50   1
  -3   8   8 5472.05 531.805   1
  -3   8   8 5201.93 257.463   2
   3  -8  -8 4956.57 541.425   1
  -3  -8   8 5475.93 409.998   1
  -3   8   7 4521.60 457.119   1
  -3   8   7 4458.49 233.137   2
   3  -8  -7 4868.70 527.196   1
  -3  -8   7 4332.97 329.964   1
  -3  -8   6 20014.9 635.270   1
  -3   8   6 20353.7 899.557   1
  -3   8   6 20177.1 481.090   2
   3  -8  -6 19846.9 922.988   1
  -3  -8   5 935.376 147.098   1
  -3   8   5 303.970 188.895   1
   3  -8  -5 407.079 254.841   1
  -3   8   5 433.645 105.966   2
  -3  -8   4 36939.0 609.268   1
   3  -8  -4 37240.4 1176.70   1
   3  -8  -4 36613.7 708.500   2
  -3   8   4 38001.2 712.088   2
  -3   8   3 3975.11 255.062   2
   3  -8  -3 4270.56 439.955   1
   3  -8  -3 4304.93 265.560   2
  -3   8   2 638.096 137.863   2
   3  -8  -2 762.364 157.789   2
  -3   8   1 116566. 1546.08   2
   3  -8  -1 109835. 1544.63   2
   3  -8   0 59312.1 1208.58   2
  -3   8   0 62018.1 1216.27   2
  -3  -8  -1 87499.0 1556.12   2
   3  -8   1 90443.4 1506.82   2
   3   8   1 85239.8 872.981   1
   3  -8   2 8195.28 504.204   2
  -3  -8  -2 7896.70 475.112   2
   3   8   2 7433.24 322.539   1
   3  -8   3 150650. 2248.30   2
  -3  -8  -3 154631. 1683.70   1
  -3  -8  -3 153860. 1986.78   2
   3   8   3 149032. 1639.56   1
  -3  -8  -4 1054.98 203.494   2
   3   8   4 692.140 173.119   1
   3  -8   4 761.072 220.957   2
  -3  -8  -4 698.820 183.452   1
   3   8   4 1008.31 248.294   2
   3  -8   5 36487.6 1201.98   2
   3   8   5 36423.3 995.117   1
   3   8   5 35967.0 984.380   2
  -3  -8  -5 37259.9 1017.94   1
  -3  -8  -5 37401.7 979.213   2
   3  -8   6 5412.12 513.198   2
   3   8   6 5734.33 412.855   2
   3   8   6 5813.70 443.936   1
  -3  -8  -6 5932.91 414.827   2
  -3  -8  -6 5518.76 439.814   1
  -3  -8  -7 3193.09 317.993   2
   3  -8   7 3159.21 439.636   2
   3   8   7 3955.31 592.150   1
  -3  -8  -7 3694.60 457.418   1
   3   8   7 3271.79 329.359   2
   3  -8   8 4287.33 491.079   2
  -3  -8  -8 4428.41 462.867   1
   3   8   8 4919.46 412.084   2
   3   8   8 5208.89 481.661   1
  -3  -8  -8 4532.40 368.226   2
   3  -8   9 3409.03 445.224   2
  -3  -8  -9 2211.94 365.103   1
   3   8   9 3475.10 362.625   2
  -3  -8  -9 3271.43 348.768   2
   3   8   9 3302.74 413.588   1
   3   8  10 3682.93 391.403   2
   3  -8  10 3713.64 504.263   2
  -3  -8 -10 3732.82 364.950   2
  -3  -8 -10 3478.10 447.942   1
   3   8  11 4119.96 410.188   2
   3  -8  11 4509.15 566.238   2
  -3  -8 -11 3792.32 378.093   2
   3   8  12 102.609 153.242   2
   3  -8  12-181.177 283.556   2
   3  -8  13 21.0325 283.535   2
   3   8  13 263.843 182.633   2
   3  -8  14 3438.27 556.199   2
   3   8  14 2996.38 396.934   2
   3   8  15 261.778 214.904   2
   3  -8  15 422.935 380.527   2
   3  -8  16 456.073 329.261   2
   3   8  16-145.575 243.969   2
   3  -8  17 5876.32 761.260   2
   3   8  17 5603.14 581.384   2
   3   8  18 1842.76 371.661   2
   3  -8  18 1848.80 474.291   2
   3  -8  19 2164.89 504.676   2
   3   8  19 3313.00 510.264   2
   3  -8  20 1261.44 460.851   2
   3  -8  21 786.987 436.057   2
   3  -8  22 191.012 351.149   2
   3  -8  23-31.2904 389.261   2
   3  -9 -22-335.749 352.390   1
   3  -9 -21 9971.09 1167.26   1
   3  -9 -20 35.2301 373.472   1
   3  -9 -19 132.450 379.391   1
   3  -9 -18 1116.65 336.291   1
   3  -9 -17 2183.48 615.396   1
  -3   9  17 1385.56 225.024   2
  -3   9  16 89.2257 120.090   2
   3  -9 -16 903.835 430.116   1
   3  -9 -15 10.1459 296.495   1
   3  -9 -14 609.894 368.443   1
   3  -9 -13 95.9759 283.512   1
  -3  -9  12 2184.65 365.038   1
   3  -9 -12 1482.99 353.755   1
  -3  -9  11 928.959 254.086   1
   3  -9 -11 713.701 307.493   1
  -3   9  11 1119.68 141.505   2
  -3   9  10 81.7843 66.0292   2
  -3  -9  10 246.933 164.964   1
   3  -9 -10-176.793 228.451   1
  -3  -9   9 6105.67 451.995   1
   3  -9  -9 6389.79 624.438   1
  -3   9   9 6064.82 249.965   2
   3  -9  -8 124.647 258.880   1
  -3  -9   8 278.804 138.864   1
  -3   9   8 363.605 71.4370   2
  -3  -9   7 4996.04 337.534   1
   3  -9  -7 5959.17 598.541   1
  -3   9   7 5153.71 226.236   2
  -3   9   7 5329.99 522.579   1
   3  -9  -6 3473.60 430.908   1
  -3   9   6 3138.45 185.589   2
  -3   9   6 2846.66 375.246   1
  -3   9   5 79845.5 970.729   2
   3  -9  -5 82309.0 975.929   2
  -3  -9   5 78873.8 1055.52   1
   3  -9  -5 83136.8 1852.04   1
  -3   9   4 2158.83 201.680   2
  -3  -9   4 1675.83 141.492   1
   3  -9  -4 2060.33 324.156   1
   3  -9  -4 1541.56 157.103   2
  -3   9   3 107796. 1310.46   2
   3  -9  -3 108851. 1974.46   1
   3  -9  -3 108204. 1319.12   2
   3  -9  -2 39091.7 860.225   2
  -3   9   2 39203.8 868.965   2
   3  -9  -1 48049.8 1024.91   2
   3  -9   0 14218.0 593.820   2
   3  -9   1 8376.55 491.440   2
  -3  -9  -1 9554.65 310.032   1
   3   9   1 7686.82 267.304   1
  -3  -9  -2 1051.31 220.138   1
   3  -9   2-0.39943 187.822   2
  -3  -9  -2 1118.71 282.948   2
  -3  -9  -3 93.4716 134.988   2
   3  -9   3-32.3731 188.103   2
  -3  -9  -3-25.5680 113.793   1
   3   9   3 447.442 137.100   1
   3   9   4 30273.8 829.814   1
   3  -9   4 30941.7 1055.43   2
  -3  -9  -4 30651.0 900.070   2
  -3  -9  -4 30536.4 848.157   1
   3   9   5 4374.92 365.638   1
  -3  -9  -5 5081.26 407.440   1
   3   9   5 5049.43 383.485   2
  -3  -9  -5 4627.63 370.559   2
   3  -9   5 4379.74 475.756   2
  -3  -9  -6 28622.0 958.923   1
  -3  -9  -6 27130.8 870.078   2
   3   9   6 27614.1 874.138   2
   3  -9   6 27138.1 1088.44   2
   3   9   6 27673.0 941.169   1
   3  -9   7 57262.5 1650.88   2
  -3  -9  -7 55578.3 1438.18   1
   3   9   7 56559.4 1267.44   2
  -3  -9  -7 56509.0 1277.81   2
   3   9   7 57627.4 1444.25   1
  -3  -9  -8 1938.44 267.194   2
  -3  -9  -8 1328.35 296.383   1
   3   9   8 1568.10 283.517   1
   3   9   8 1612.82 253.433   2
   3  -9   8 2102.77 379.440   2
   3  -9   9 89824.1 2189.45   2
   3   9   9 86899.9 2002.23   1
  -3  -9  -9 85826.8 1627.29   2
   3   9   9 89358.0 1675.16   2
  -3  -9  -9 87899.4 2030.34   1
  -3  -9 -10 71.7981 148.330   2
   3  -9  10-332.066 301.509   2
   3   9  10 35.3581 155.307   2
  -3  -9 -10 83.9125 255.832   1
  -3  -9 -11 27372.3 988.230   2
  -3  -9 -11 29431.9 1324.65   1
   3   9  11 29075.4 1032.39   2
   3  -9  11 28532.6 1351.59   2
   3  -9  12 174.607 265.089   2
   3   9  12 56.6398 199.964   2
   3  -9  13 77491.6 2339.93   2
   3   9  13 75285.1 1773.82   2
   3  -9  14 7568.55 785.010   2
   3   9  14 7777.09 593.379   2
   3  -9  15-817.908 408.057   2
   3   9  15 150.212 179.128   2
   3  -9  16-437.993 400.281   2
   3   9  16-186.648 220.168   2
   3  -9  17 76.3150 291.014   2
   3   9  17-10.7522 188.873   2
   3  -9  18 7787.08 916.247   2
   3   9  18 8112.29 698.548   2
   3  -9  19 229.936 333.256   2
   3   9  19 176.069 215.451   2
   3  -9  20 562.913 316.704   2
   3  -9  21 506.919 349.442   2
   3  -9  22 50.2423 340.147   2
   3  -9  23-365.271 367.015   2
   3 -10 -22 5301.51 910.632   1
   3 -10 -21 6076.65 924.272   1
   3 -10 -20 11295.3 1182.26   1
   3 -10 -19 2405.66 642.493   1
   3 -10 -18 544.026 400.265   1
   3 -10 -17-134.796 332.948   1
  -3  10  16-105.930 115.046   2
   3 -10 -16 69.3792 323.584   1
   3 -10 -15 1594.20 400.626   1
  -3  10  15 1300.59 175.273   2
  -3  10  14 17037.0 545.229   2
   3 -10 -14 17454.3 1180.44   1
   3 -10 -13 3676.47 554.331   1
  -3  10  13 3649.69 230.745   2
  -3  10  13 3581.49 233.049   2
   3 -10 -12 22801.9 1252.03   1
  -3 -10  12 21541.7 1000.09   1
  -3  10  12 20177.6 491.827   2
   3 -10 -11 8088.23 753.352   1
  -3  10  11 8025.52 273.408   2
  -3 -10  10 6348.91 487.157   1
   3 -10 -10 6754.30 642.218   1
  -3  10  10 5763.94 205.624   2
  -3 -10   9 1388.42 222.621   1
   3 -10  -9 1081.67 334.072   1
  -3 -10   8 6596.63 434.254   1
   3 -10  -8 6171.78 594.896   1
   3 -10  -7 2042.82 366.523   1
  -3  10   7 2372.66 135.280   2
  -3 -10   7 2441.68 247.472   1
  -3  10   7 2433.61 387.129   1
   3 -10  -6 6303.73 545.753   1
  -3  10   6 6398.56 548.192   1
  -3  10   6 5762.53 227.831   2
  -3 -10   6 6638.00 353.898   1
   3 -10  -5 26929.2 1124.11   1
  -3  10   5 27227.7 558.650   2
   3 -10  -5 28732.4 571.466   2
  -3 -10   5 27523.9 615.807   1
  -3 -10   4 11619.9 326.653   1
   3 -10  -4 10401.8 666.656   1
   3 -10  -4 10646.0 388.470   2
   3 -10  -3 24187.6 980.925   1
   3 -10  -3 23743.6 636.425   2
   3 -10  -2 27383.2 740.870   2
   3 -10  -1 2906.61 276.010   2
   3 -10   0 32214.5 938.949   2
   3 -10   1 5391.53 412.439   2
  -3 -10  -1 5472.66 239.479   1
   3  10   1 5443.88 242.839   1
   3  10   2 1209.75 202.863   1
   3 -10   2 746.774 204.129   2
  -3 -10  -2 1002.31 225.234   2
  -3 -10  -2 1314.28 213.994   1
   3 -10   3 20723.2 872.288   2
   3  10   3 19547.1 632.286   1
  -3 -10  -3 19853.3 752.369   2
   3 -10   4 10464.0 669.813   2
  -3 -10  -4 10662.6 511.015   1
   3  10   4 10952.9 521.391   1
  -3 -10  -4 11121.0 557.241   2
   3 -10   5 212.176 292.712   2
   3  10   5 200.479 184.668   1
  -3 -10  -5-60.1314 146.313   2
  -3 -10  -5-213.992 174.104   1
   3  10   6 13350.3 631.399   2
   3  10   6 13541.5 667.072   1
   3 -10   6 12832.9 786.179   2
  -3 -10  -6 14565.5 714.612   1
  -3 -10  -6 13306.9 603.205   2
   3 -10   7 18788.1 1004.33   2
   3  10   7 19005.9 852.032   1
   3  10   7 18674.2 732.614   2
  -3 -10  -7 19067.8 745.711   2
  -3 -10  -7 18798.1 841.393   1
   3 -10   8 5062.15 564.195   2
   3  10   8 4619.17 452.864   1
  -3 -10  -8 4417.32 481.613   1
   3  10   8 4941.28 402.975   2
  -3 -10  -8 4660.86 390.391   2
  -3 -10  -9 1400.66 331.817   1
   3 -10   9 1786.58 430.462   2
  -3 -10  -9 1234.55 242.585   2
   3  10   9 1443.66 315.475   1
   3  10   9 1438.77 242.874   2
  -3 -10 -10 5977.51 444.719   2
   3 -10  10 6249.23 666.528   2
  -3 -10 -10 5804.27 590.889   1
   3  10  10 5959.56 457.392   2
   3 -10  11 2579.87 457.552   2
  -3 -10 -11 3204.60 341.956   2
  -3 -10 -11 2760.45 449.042   1
   3  10  11 3299.92 359.461   2
   3 -10  12 33723.6 1546.43   2
  -3 -10 -12 32468.3 1456.62   1
   3  10  12 35749.9 1149.49   2
   3  10  13 1718.01 291.639   2
   3 -10  13 2297.55 536.595   2
  -3 -10 -13 1257.93 389.650   1
   3 -10  14 4169.34 630.758   2
   3  10  14 5111.60 480.009   2
   3 -10  15 3778.43 566.109   2
   3  10  15 5086.89 516.646   2
   3 -10  16 10389.2 985.315   2
   3  10  16 12350.2 777.566   2
   3 -10  17 1550.13 441.063   2
   3  10  17 1979.78 360.213   2
   3 -10  18 4120.21 709.279   2
   3  10  18 3236.13 425.686   2
   3 -10  19 662.359 391.748   2
   3 -10  20 1791.18 499.023   2
   3 -10  21 141.857 362.965   2
   3 -10  22-174.576 395.658   2
   3 -11 -21 592.001 463.213   1
   3 -11 -20 3094.79 710.364   1
   3 -11 -19 656.787 442.460   1
   3 -11 -18 2156.24 440.275   1
   3 -11 -17 1735.57 534.776   1
   3 -11 -16-273.802 305.782   1
   3 -11 -15 861.635 324.490   1
  -3  11  15 756.932 119.387   2
  -3  11  14 6846.03 270.935   2
   3 -11 -14 7022.28 782.986   1
  -3  11  14 7201.02 285.043   2
  -3  11  13 1149.39 106.127   2
  -3  11  13 1365.61 113.687   2
   3 -11 -13 2121.01 534.419   1
  -3 -11  12 932.782 261.115   1
   3 -11 -12 1160.88 360.683   1
  -3 -11  11-247.283 235.296   1
   3 -11 -11-277.891 332.991   1
  -3 -11  10 543.139 165.554   1
   3 -11 -10 546.437 236.535   1
  -3 -11   9 1752.93 261.608   1
   3 -11  -9 2017.42 414.580   1
  -3 -11   8 7478.81 459.082   1
   3 -11  -8 9746.85 753.683   1
   3 -11  -7 2574.70 428.294   1
  -3 -11   7 2512.40 255.505   1
   3 -11  -6 44484.3 1410.57   1
  -3 -11   6 46717.4 924.798   1
   3 -11  -5 1271.55 133.133   2
  -3 -11   5 1455.33 162.957   1
   3 -11  -5 1499.53 299.967   1
   3 -11  -4 18169.1 519.819   2
   3 -11  -4 17914.7 875.684   1
  -3 -11   4 18404.1 423.515   1
   3 -11  -3 79.9102 225.920   1
   3 -11  -3 242.429 107.361   2
   3 -11  -2 133789. 2268.98   1
   3 -11  -2 129766. 1666.88   2
   3 -11  -1 25806.9 796.342   2
   3 -11   0 95169.5 1609.69   2
  -3 -11   0 99189.1 854.671   1
   3  11   1 51690.1 773.071   1
   3 -11   1 55786.4 1319.89   2
  -3 -11  -1 59125.0 832.437   1
   3  11   2 24154.6 632.004   1
   3 -11   2 24921.6 916.964   2
  -3 -11  -2 26215.3 908.933   2
  -3 -11  -2 24967.1 648.646   1
  -3 -11  -3 1281.93 258.338   1
   3 -11   3 1219.07 261.971   2
  -3 -11  -3 1410.59 221.181   2
   3  11   3 1229.77 169.582   1
   3 -11   4 9108.45 616.630   2
  -3 -11  -4 9428.68 492.694   1
   3  11   4 10882.2 546.493   1
  -3 -11  -4 9163.30 514.821   2
   3 -11   5 112165. 2268.89   2
   3  11   5 117148. 1841.27   1
  -3 -11  -5 115496. 1818.98   2
  -3 -11  -5 117833. 1860.48   1
   3 -11   6 89374.1 2060.29   2
   3  11   6 89150.9 1732.15   1
  -3 -11  -6 93300.2 1771.25   1
  -3 -11  -6 92828.6 1623.53   2
   3  11   7 8757.87 581.657   1
  -3 -11  -7 9297.25 614.388   1
   3 -11   7 8460.17 682.292   2
   3  11   7 8587.34 502.726   2
  -3 -11  -7 8680.75 498.092   2
  -3 -11  -8 94564.6 2016.70   1
   3  11   8 93083.4 1979.40   1
   3 -11   8 92146.6 2249.51   2
   3  11   8 91142.9 1623.77   2
  -3 -11  -8 90262.7 1640.90   2
  -3 -11  -9 9384.71 688.060   1
   3  11   9 9069.62 668.794   1
  -3 -11  -9 9351.76 529.040   2
   3 -11   9 9099.43 768.218   2
   3  11   9 9377.25 547.212   2
  -3 -11 -10 27172.6 1195.17   1
   3 -11  10 25785.6 1281.46   2
  -3 -11 -10 26028.6 907.255   2
   3  11  10 26653.3 916.911   2
  -3 -11 -11 2097.50 396.303   1
   3  11  11 1732.39 246.051   2
  -3 -11 -11 1908.77 274.616   2
   3 -11  11 1602.74 379.773   2
   3 -11  12 73988.0 2291.12   2
  -3 -11 -12 73708.5 2160.88   1
   3  11  12 74109.9 1631.51   2
   3  11  13 5904.69 478.062   2
   3 -11  13 5349.31 675.766   2
  -3 -11 -13 5947.66 647.910   1
  -3 -11 -14-238.810 358.630   1
   3  11  14 108.497 168.077   2
   3 -11  14-159.163 292.633   2
   3 -11  15-105.165 329.893   2
   3  11  15 11.9309 158.189   2
   3 -11  16 4245.61 702.324   2
   3  11  16 3530.45 424.843   2
   3  11  17 758.543 257.004   2
   3 -11  17 1466.62 470.445   2
   3 -11  18-351.144 381.771   2
   3 -11  19 446.789 397.328   2
   3 -11  20 4850.57 816.528   2
   3 -11  21-1039.41 581.846   2
   3 -11  22-26.3567 367.646   2
   3 -12 -21 2383.00 698.529   1
   3 -12 -20 6368.83 902.521   1
   3 -12 -19 1003.37 452.092   1
   3 -12 -18 2378.88 578.619   1
   3 -12 -17 405.086 374.298   1
   3 -12 -16 7023.63 922.999   1
   3 -12 -15 557.146 367.731   1
   3 -12 -14 12220.7 1001.57   1
   3 -12 -13 3794.50 676.262   1
   3 -12 -12 29494.4 1483.44   1
  -3 -12  12 31551.7 1216.00   1
  -3 -12  11 357.289 183.484   1
   3 -12 -11 100.953 268.647   1
   3 -12 -10 33003.9 1451.29   1
  -3 -12  10 32820.8 1099.73   1
   3 -12  -9 17160.6 1104.03   1
  -3 -12   9 13893.5 668.098   1
   3 -12  -8 10222.2 825.008   1
  -3 -12   8 8725.28 496.636   1
   3 -12  -7 2024.13 393.631   1
  -3 -12   7 1973.60 237.723   1
  -3 -12   6 1835.61 195.731   1
   3 -12  -6 2301.46 411.254   1
   3 -12  -5 139.389 69.1022   2
  -3 -12   5 252.652 100.623   1
   3 -12  -4 19844.0 557.933   2
  -3 -12   4 22783.4 504.172   1
   3 -12  -4 21365.0 983.659   1
   3 -12  -3 9152.13 686.957   1
  -3 -12   3 8443.65 236.904   1
   3 -12  -3 7996.44 403.000   2
   3 -12  -2 20080.6 672.750   2
   3 -12  -2 20019.5 933.789   1
   3 -12  -1 872.682 181.496   2
   3 -12   0 66736.0 1404.76   2
  -3 -12   0 68594.5 778.770   1
  -3 -12  -1 4406.52 241.833   1
   3 -12   1 4370.04 373.033   2
   3  12   2 4487.55 278.065   1
   3 -12   2 4622.55 434.882   2
  -3 -12  -2 4419.04 274.673   1
  -3 -12  -2 4845.75 404.212   2
  -3 -12  -3 43002.0 1140.39   2
  -3 -12  -3 38035.9 921.226   1
   3 -12   3 41199.8 1253.72   2
   3  12   3 39023.4 904.522   1
   3 -12   4 1389.91 312.472   2
   3  12   4 1452.12 216.048   1
  -3 -12  -4 1720.11 260.036   2
  -3 -12  -4 1463.40 226.609   1
   3 -12   5 16174.2 890.359   2
  -3 -12  -5 17341.9 721.464   1
   3  12   5 18391.8 756.532   1
  -3 -12  -5 16898.5 698.299   2
   3 -12   6-249.028 236.304   2
  -3 -12  -6 67.5542 113.155   2
   3  12   6-10.1704 156.364   1
  -3 -12  -6-141.653 188.305   1
   3 -12   7 53101.7 1703.25   2
   3  12   7 55737.6 1460.82   1
  -3 -12  -7 54265.5 1257.61   2
  -3 -12  -7 54442.8 1465.93   1
   3 -12   8 2125.61 440.850   2
  -3 -12  -8 1483.20 300.635   1
   3  12   8 1976.44 323.944   1
  -3 -12  -8 1793.92 248.434   2
  -3 -12  -9 2474.72 293.148   2
   3 -12   9 2669.92 443.665   2
   3  12   9 2522.57 311.324   2
   3  12   9 2456.50 358.645   1
  -3 -12  -9 2544.59 410.727   1
   3  12  10 494.109 161.381   2
   3 -12  10 411.875 249.217   2
  -3 -12 -10 519.925 281.513   1
  -3 -12 -10 261.152 124.892   2
  -3 -12 -11 3325.31 465.636   1
  -3 -12 -11 3097.95 332.819   2
   3 -12  11 3361.48 552.289   2
   3  12  11 3991.79 377.049   2
   3  12  12 187.392 183.407   2
   3 -12  12 725.816 401.787   2
  -3 -12 -12 333.792 211.322   2
  -3 -12 -12-252.032 317.597   1
  -3 -12 -13 88.1761 283.949   1
   3 -12  13 436.818 333.871   2
   3  12  13 406.489 184.339   2
   3  12  14 1418.31 261.325   2
  -3 -12 -14 1716.08 421.663   1
   3 -12  14 1723.71 431.612   2
   3 -12  15 11714.5 1043.63   2
  -3 -12 -15 10644.8 946.624   1
   3  12  15 11348.6 709.380   2
   3 -12  16 2641.91 572.792   2
   3  12  16 3551.25 419.074   2
   3 -12  17 220.147 324.359   2
   3  12  17 297.574 233.017   2
   3 -12  18-278.510 354.653   2
   3 -12  19 372.645 300.491   2
   3 -12  20 1717.57 504.086   2
   3 -12  21-156.380 365.157   2
   3 -12  22-130.324 395.364   2
   3 -13 -21 1848.95 561.029   1
   3 -13 -20-274.461 382.230   1
   3 -13 -19 1632.19 533.955   1
   3 -13 -18-512.192 449.959   1
   3 -13 -17 244.385 320.508   1
   3 -13 -16 349.767 313.524   1
   3 -13 -15 5354.66 746.264   1
   3 -13 -14 4255.24 667.811   1
   3 -13 -13 3011.05 538.997   1
   3 -13 -12 13743.8 1055.76   1
  -3 -13  12-311.809 200.142   1
   3 -13 -11-94.2254 246.220   1
  -3 -13  11 10.6900 152.719   1
  -3 -13  10 10891.8 632.351   1
   3 -13 -10 10698.5 873.709   1
  -3 -13   9 9787.68 563.429   1
   3 -13  -9 10239.3 846.112   1
   3 -13  -8 47415.6 1772.51   1
  -3 -13   8 38537.7 1038.98   1
   3 -13  -7 3787.26 504.440   1
  -3 -13   7 3421.56 288.764   1
   3 -13  -6 3829.11 490.340   1
  -3 -13   6 3774.90 264.876   1
  -3 -13   5 10829.2 400.702   1
   3 -13  -5 11275.1 769.962   1
   3 -13  -5 10927.1 367.903   2
   3 -13  -4 967.857 136.178   2
  -3 -13   4 930.015 111.322   1
   3 -13  -4 914.501 271.481   1
   3 -13  -3 1025.46 319.123   1
   3 -13  -3 1336.46 187.937   2
   3 -13  -2 11086.5 525.937   2
  -3 -13   2 10964.9 265.460   1
   3 -13  -2 12121.3 714.838   1
   3 -13  -1-61.6090 158.577   2
  -3 -13   1 262.621 81.5606   1
   3 -13   0 18728.6 764.734   2
  -3 -13   0 18585.8 440.210   1
  -3 -13  -1 99949.5 1237.38   1
   3 -13   1 89023.2 1746.95   2
   3  13   2 16761.3 550.985   1
   3 -13   2 17815.6 834.348   2
  -3 -13  -2 15904.9 569.051   1
   3  13   3 7075.36 402.100   1
  -3 -13  -3 7375.44 499.149   2
  -3 -13  -3 7386.66 415.364   1
   3 -13   3 7916.65 581.727   2
   3 -13   4 27836.9 1118.27   2
  -3 -13  -4 29687.6 879.567   1
  -3 -13  -4 28524.1 943.004   2
   3  13   4 28800.2 873.925   1
   3 -13   5 2324.89 410.286   2
   3  13   5 1772.70 256.957   1
  -3 -13  -5 1746.20 239.566   2
  -3 -13  -5 1833.99 285.077   1
   3 -13   6 17575.2 978.191   2
  -3 -13  -6 16813.7 766.944   1
  -3 -13  -6 17270.5 731.242   2
   3  13   6 17777.6 811.951   1
   3  13   7 26287.9 1076.26   1
  -3 -13  -7 23835.8 997.747   1
  -3 -13  -7 23912.2 845.498   2
   3 -13   7 22792.0 1178.85   2
   3 -13   8-351.249 242.881   2
  -3 -13  -8-82.5958 129.977   2
  -3 -13  -8-274.039 216.272   1
   3  13   8 158.218 168.799   1
  -3 -13  -9 2129.39 351.448   1
   3  13   9 1839.08 321.310   1
  -3 -13  -9 2026.05 268.916   2
   3 -13   9 1688.61 375.404   2
  -3 -13 -10 965.462 288.688   1
  -3 -13 -10 783.152 198.917   2
   3 -13  10 1303.40 396.019   2
   3  13  10 870.423 204.578   2
  -3 -13 -11 386.335 150.564   2
   3 -13  11 359.419 271.177   2
   3  13  11 395.801 166.055   2
  -3 -13 -11 405.600 242.522   1
   3 -13  12 3748.74 579.306   2
   3  13  12 4431.39 411.209   2
  -3 -13 -12 3869.99 529.474   1
  -3 -13 -12 4123.73 385.618   2
   3 -13  13-131.588 284.237   2
   3  13  13 28.5400 143.057   2
  -3 -13 -13-87.3211 261.125   1
   3  13  14 1875.04 302.235   2
  -3 -13 -14 1985.18 483.304   1
   3 -13  14 1762.71 456.773   2
  -3 -13 -15 12072.5 1059.17   1
   3  13  15 11783.4 683.225   2
   3 -13  15 12677.4 1099.98   2
   3 -13  16 6118.22 815.232   2
   3  13  16 6049.91 506.113   2
  -3 -13 -16 5095.57 776.269   1
   3 -13  17-284.383 412.783   2
   3 -13  18 5403.37 816.635   2
   3 -13  19 186.123 341.119   2
   3 -13  20 1601.74 573.483   2
   3 -13  21 722.866 447.892   2
   3 -14 -21 1508.95 612.551   1
   3 -14 -20-268.428 452.836   1
   3 -14 -19 511.182 468.790   1
   3 -14 -18 1046.31 362.275   1
   3 -14 -17 2753.00 519.090   1
   3 -14 -16 1618.15 522.813   1
   3 -14 -15 12352.2 1131.84   1
   3 -14 -14 4453.41 668.839   1
   3 -14 -13 24066.5 1396.21   1
   3 -14 -12 2665.26 539.935   1
  -3 -14  12 1970.17 335.448   1
   3 -14 -11 26744.1 1410.40   1
  -3 -14  11 24774.4 1018.72   1
  -3 -14  10 46.3841 137.133   1
   3 -14 -10 337.013 268.475   1
  -3 -14   9 548.061 169.100   1
   3 -14  -9 369.848 263.666   1
  -3 -14   8 38702.6 1045.77   1
   3 -14  -8 40991.8 1625.16   1
  -3 -14   7 4808.50 329.405   1
   3 -14  -7 5245.19 572.690   1
  -3 -14   6 16393.6 567.802   1
   3 -14  -6 15946.4 335.658   2
   3 -14  -6 16060.2 942.013   1
   3 -14  -5 2771.12 196.308   2
   3 -14  -5 3485.01 476.464   1
  -3 -14   5 3216.82 247.016   1
   3 -14  -4 10392.6 744.423   1
   3 -14  -4 9376.63 412.914   2
  -3 -14   3 20350.3 448.161   1
   3 -14  -3 19551.0 664.885   2
   3 -14  -3 21831.5 1059.45   1
  -3 -14   2 14614.7 352.108   1
   3 -14  -2 15002.8 835.237   1
   3 -14  -2 14418.8 607.269   2
   3 -14  -1 31458.8 954.397   2
  -3 -14   1 32277.8 564.142   1
  -3 -14   0 8282.48 316.253   1
   3 -14   0 7889.56 502.258   2
   3 -14   1 7632.80 525.380   2
  -3 -14  -1 8344.83 374.634   1
   3 -14   2 53.1802 170.241   2
  -3 -14  -2-165.136 116.690   1
  -3 -14  -3 1431.00 246.176   2
   3 -14   3 1096.68 289.252   2
  -3 -14  -3 887.460 154.582   1
   3  14   3 1205.15 198.163   1
   3 -14   4 1434.74 336.969   2
   3  14   4 1443.03 226.883   1
  -3 -14  -4 1559.89 242.746   2
  -3 -14  -4 1497.42 252.413   1
   3  14   5 909.102 209.821   1
   3 -14   5 1055.33 321.196   2
  -3 -14  -5 977.617 197.687   2
  -3 -14  -5 1380.78 231.019   1
   3 -14   6 18766.4 1036.35   2
  -3 -14  -6 18719.6 762.686   2
   3  14   6 17479.7 793.880   1
  -3 -14  -6 19212.1 837.325   1
  -3 -14  -7 12027.5 718.044   1
   3  14   7 11687.5 697.524   1
   3 -14   7 11997.0 870.401   2
  -3 -14  -7 11431.2 588.691   2
   3  14   8 7.56591 215.255   1
   3 -14   8-55.9287 241.609   2
  -3 -14  -8 86.2924 219.232   1
  -3 -14  -8 200.873 120.117   2
   3 -14   9 3076.38 506.749   2
  -3 -14  -9 2926.74 427.870   1
  -3 -14  -9 3051.69 327.643   2
   3 -14  10 26853.7 1405.43   2
  -3 -14 -10 28054.0 1274.07   1
  -3 -14 -10 27259.8 907.035   2
  -3 -14 -11 7190.21 722.620   1
  -3 -14 -11 4440.54 396.697   2
   3 -14  11 5898.69 772.935   2
  -3 -14 -12 709.603 180.006   2
   3 -14  12 822.794 323.505   2
   3  14  12 827.498 188.508   2
   3 -14  13-29.2460 287.598   2
  -3 -14 -13-60.5320 256.142   1
   3  14  13-73.9500 154.365   2
  -3 -14 -14 868.866 333.991   1
   3  14  14 580.980 200.481   2
   3 -14  14 281.137 280.664   2
   3 -14  15 6480.28 808.963   2
  -3 -14 -15 7379.75 815.659   1
   3  14  15 7142.83 531.873   2
   3 -14  16 2401.54 562.982   2
  -3 -14 -16 1069.26 413.833   1
   3 -14  17 2944.38 656.640   2
  -3 -14 -17 3750.62 700.389   1
   3 -14  18 404.751 344.293   2
   3 -14  19 601.345 344.704   2
   3 -14  20 1521.82 515.547   2
   3 -14  21 7480.13 1043.10   2
   3 -15 -20 236.342 395.811   1
   3 -15 -19 645.884 462.817   1
   3 -15 -18-227.884 410.007   1
   3 -15 -17 894.203 453.541   1
   3 -15 -16-457.643 365.396   1
   3 -15 -15 5018.27 788.323   1
   3 -15 -14-371.002 351.149   1
   3 -15 -13 5930.34 743.247   1
   3 -15 -12 2317.41 484.264   1
  -3 -15  12 1950.79 318.356   1
   3 -15 -11 211.577 331.465   1
  -3 -15  11 138.064 163.793   1
   3 -15 -10 375.187 247.823   1
  -3 -15  10 560.608 212.572   1
   3 -15  -9 11850.3 890.354   1
  -3 -15   9 10353.3 582.645   1
  -3 -15   8 6.63449 115.164   1
   3 -15  -8-330.306 323.037   1
   3 -15  -7 1361.73 329.217   1
  -3 -15   7 839.983 173.534   1
   3 -15  -6 17276.8 365.570   2
   3 -15  -6 16747.6 981.653   1
  -3 -15   6 17993.7 593.308   1
  -3 -15   5 36712.5 788.095   1
   3 -15  -5 36498.4 718.170   2
   3 -15  -5 40391.7 1482.58   1
   3 -15  -4 6692.94 359.158   2
   3 -15  -4 6517.04 610.397   1
  -3 -15   3 42950.3 696.012   1
   3 -15  -3 42036.7 987.604   2
   3 -15  -3 44585.4 1487.93   1
   3 -15  -2 4733.13 492.284   1
   3 -15  -2 4721.04 362.593   2
  -3 -15   2 4749.72 221.016   1
   3 -15  -1 24465.2 867.278   2
  -3 -15   1 24636.4 544.574   1
  -3 -15   0 3424.40 238.358   1
   3 -15   0 3349.74 365.573   2
   3 -15   1 7126.22 530.578   2
  -3 -15  -1 6891.79 354.485   1
  -3 -15  -2 2032.94 225.865   1
   3 -15   2 3238.50 426.172   2
   3  15   3 3937.98 327.948   1
   3 -15   3 4421.81 468.660   2
  -3 -15  -3 4695.11 349.041   1
  -3 -15  -3 4736.78 423.003   2
   3  15   4 1993.73 248.907   1
   3 -15   4 2020.35 364.868   2
  -3 -15  -4 2528.55 319.612   2
  -3 -15  -4 2220.03 276.433   1
   3 -15   5 513.715 246.640   2
   3  15   5 305.037 157.188   1
  -3 -15  -5 906.664 215.076   2
  -3 -15  -5 940.354 212.828   1
   3 -15   6 8111.79 687.901   2
  -3 -15  -6 7507.50 490.062   2
  -3 -15  -6 8363.19 593.997   1
   3  15   6 7916.28 555.623   1
   3  15   7 1901.75 291.567   1
   3 -15   7 3347.77 513.294   2
  -3 -15  -7 2602.10 342.653   1
  -3 -15  -7 2321.81 277.420   2
   3 -15   8 3111.59 517.927   2
  -3 -15  -8 3031.81 420.588   1
   3  15   8 2832.32 384.877   1
  -3 -15  -8 3010.05 322.568   2
   3 -15   9 1422.95 382.146   2
  -3 -15  -9 1337.59 317.152   1
  -3 -15  -9 1285.71 226.534   2
  -3 -15 -10 1665.76 267.098   2
  -3 -15 -10 1574.40 344.973   1
   3 -15  10 2922.88 601.621   2
  -3 -15 -11 32393.6 1011.17   2
   3 -15  11 32602.0 1624.75   2
  -3 -15 -11 34264.7 1483.97   1
  -3 -15 -12-370.771 338.158   1
  -3 -15 -12 139.059 154.716   2
   3 -15  12-58.2236 302.402   2
   3 -15  13 3686.54 646.333   2
  -3 -15 -13 4020.92 591.656   1
   3 -15  14 473.293 315.379   2
  -3 -15 -14 519.290 344.814   1
   3 -15  15 9658.59 1022.41   2
  -3 -15 -15 10304.2 943.227   1
   3 -15  16 1037.93 478.001   2
  -3 -15 -16 164.378 305.720   1
   3 -15  17 5671.54 825.137   2
  -3 -15 -17 6222.49 868.138   1
   3 -15  18 77.0287 329.308   2
   3 -15  19 3172.95 666.670   2
   3 -15  20 1472.81 520.985   2
   3 -16 -20 1365.46 609.961   1
   3 -16 -19 232.256 395.551   1
   3 -16 -18 149.708 327.964   1
   3 -16 -17 13.2117 367.785   1
   3 -16 -16 2579.10 611.465   1
   3 -16 -15 4996.23 728.642   1
   3 -16 -14 828.020 393.297   1
   3 -16 -13 8676.88 897.812   1
  -3 -16  12 2575.85 423.890   1
   3 -16 -12 2315.44 521.245   1
   3 -16 -11 5928.86 737.053   1
  -3 -16  11 5325.57 487.909   1
   3 -16 -10 592.449 356.827   1
  -3 -16  10 175.835 133.857   1
  -3 -16   9 23.0215 126.257   1
   3 -16  -9-115.087 262.826   1
   3 -16  -8 4629.99 657.962   1
  -3 -16   8 3226.31 320.718   1
  -3 -16   7 3472.77 315.676   1
   3 -16  -7 3368.08 491.125   1
  -3 -16   6 21554.6 687.897   1
   3 -16  -6 22040.2 426.630   2
   3 -16  -6 22274.6 1163.47   1
   3 -16  -5 3549.77 236.432   2
   3 -16  -5 4799.68 577.112   1
   3 -16  -4 6142.06 603.384   1
   3 -16  -4 5477.85 347.215   2
   3 -16  -3 5625.11 384.988   2
  -3 -16   3 6151.65 301.803   1
   3 -16  -3 6748.96 629.937   1
   3 -16  -2 5893.90 423.027   2
   3 -16  -2 6533.91 579.788   1
  -3 -16   2 6590.33 282.908   1
   3 -16  -1 22841.4 871.667   2
  -3 -16   1 21939.3 560.741   1
   3 -16   0 3422.95 372.362   2
  -3 -16   0 3326.80 242.055   1
   3 -16   1-113.348 169.602   2
  -3 -16  -1 90.3915 89.7603   1
   3 -16   2 8346.72 624.258   2
  -3 -16  -2 8686.63 459.588   1
  -3 -16  -3 358.512 189.125   2
   3 -16   3 111.828 182.494   2
  -3 -16  -3 238.158 117.421   1
  -3 -16  -4 17820.2 735.462   1
  -3 -16  -4 17564.7 805.927   2
   3 -16   4 17471.0 959.426   2
   3  16   4 18541.0 759.390   1
   3 -16   5 1025.96 287.386   2
   3  16   5 510.877 170.146   1
  -3 -16  -5 891.205 217.467   1
  -3 -16  -5 856.252 187.859   2
   3 -16   6 2515.13 456.988   2
  -3 -16  -6 1989.86 282.456   2
  -3 -16  -6 2321.09 340.941   1
   3  16   6 1786.87 285.678   1
  -3 -16  -7 6177.95 557.960   1
   3  16   7 4037.58 425.912   1
   3 -16   7 4862.87 640.841   2
  -3 -16  -7 4910.65 404.650   2
   3  16   8 553.717 177.400   1
   3 -16   8 241.647 260.369   2
  -3 -16  -8 352.637 125.384   2
  -3 -16  -8 215.451 186.151   1
  -3 -16  -9-164.625 220.564   1
  -3 -16  -9-163.092 146.321   2
  -3 -16 -10-35.9063 164.144   2
   3 -16  10-148.360 283.014   2
  -3 -16 -10 16.2812 232.572   1
  -3 -16 -11 139.635 132.550   2
   3 -16  11 627.503 409.236   2
  -3 -16 -11 240.754 267.690   1
   3 -16  12 1088.29 456.708   2
  -3 -16 -12 622.782 290.679   1
   3 -16  13 2869.72 551.958   2
  -3 -16 -13 2469.64 510.115   1
   3 -16  14-631.897 423.678   2
  -3 -16 -14-377.138 291.241   1
   3 -16  15 5906.30 798.114   2
  -3 -16 -15 5024.71 720.700   1
  -3 -16 -16 7647.86 882.365   1
   3 -16  16 6517.25 861.126   2
   3 -16  17 1309.99 437.401   2
  -3 -16 -17 1189.39 452.508   1
  -3 -16 -18 3215.24 656.800   1
   3 -16  18 3196.61 645.974   2
   3 -16  19 3247.60 746.623   2
   3 -16  20 6033.76 908.878   2
   3 -17 -20 378.261 355.422   1
   3 -17 -19 406.262 409.300   1
   3 -17 -18 23.5246 436.866   1
   3 -17 -17 769.144 395.845   1
   3 -17 -16 114.718 314.939   1
   3 -17 -15 1311.24 491.958   1
   3 -17 -14-91.7283 362.534   1
   3 -17 -13 1123.45 365.874   1
   3 -17 -12-289.731 302.510   1
  -3 -17  12 482.298 206.861   1
   3 -17 -11 19059.5 1241.34   1
  -3 -17  11 16281.5 836.769   1
  -3 -17  10 3917.77 397.893   1
   3 -17 -10 4144.84 611.370   1
  -3 -17   9 950.137 226.141   1
   3 -17  -9 1269.70 359.333   1
  -3 -17   8 5818.45 423.460   1
   3 -17  -8 6526.40 698.499   1
  -3 -17   7 11491.0 545.184   1
   3 -17  -7 11983.8 895.429   1
   3 -17  -6 16293.5 1009.30   1
   3 -17  -6 15512.9 380.449   2
  -3 -17   6 15362.2 587.020   1
   3 -17  -5 53960.7 948.515   2
   3 -17  -5 55954.1 1866.55   1
   3 -17  -4 21730.8 1102.87   1
   3 -17  -4 20000.3 672.048   2
   3 -17  -3 64131.3 1281.81   2
  -3 -17   3 63580.1 964.803   1
   3 -17  -3 65544.0 1898.97   1
   3 -17  -2 16735.9 921.667   1
  -3 -17   2 15206.2 448.594   1
   3 -17  -2 15871.4 697.935   2
   3 -17  -1 19005.7 816.069   2
  -3 -17   1 19711.2 569.651   1
  -3 -17   0 6613.52 356.189   1
   3 -17   0 6383.23 496.753   2
   3 -17   1 4861.14 443.495   2
  -3 -17  -1 4998.92 336.095   1
   3 -17   2 4801.26 508.829   2
  -3 -17  -2 5459.20 372.925   1
   3 -17   3-237.721 233.598   2
  -3 -17  -3 300.312 174.701   2
  -3 -17  -3 167.024 117.389   1
   3  17   4 4461.48 391.784   1
   3 -17   4 4251.06 529.613   2
  -3 -17  -4 4882.87 435.881   2
  -3 -17  -4 3572.96 342.772   1
   3  17   5 2606.74 326.546   1
   3 -17   5 3314.50 454.570   2
  -3 -17  -5 3017.42 363.168   2
  -3 -17  -5 2922.80 355.018   1
   3  17   6 7234.92 551.501   1
   3 -17   6 7106.35 725.679   2
  -3 -17  -6 8126.91 582.840   1
  -3 -17  -6 7492.66 515.686   2
  -3 -17  -7 52453.0 1313.23   2
   3  17   7 52134.6 1540.00   1
  -3 -17  -7 53903.0 1562.38   1
   3  17   8 4750.74 528.837   1
  -3 -17  -8 5457.39 539.687   1
  -3 -17  -8 4561.41 386.012   2
  -3 -17  -9 42745.4 1527.80   1
   3 -17   9 39932.6 1760.69   2
  -3 -17  -9 41071.8 1134.40   2
  -3 -17 -10 10813.9 819.385   1
   3 -17  10 10562.7 972.359   2
  -3 -17 -10 10677.1 574.523   2
  -3 -17 -11 14233.4 989.513   1
   3 -17  11 14389.6 1123.39   2
   3 -17  12 6347.37 775.234   2
  -3 -17 -12 6449.46 710.469   1
   3 -17  13 8092.54 917.798   2
  -3 -17 -13 9092.03 867.769   1
  -3 -17 -14 10586.8 957.184   1
   3 -17  14 10486.5 1017.03   2
   3 -17  15 1445.21 495.301   2
  -3 -17 -15 1897.34 612.486   1
   3 -17  16 1336.93 490.402   2
  -3 -17 -16 2398.99 552.121   1
   3 -17  17-578.596 399.745   2
  -3 -17 -17-277.249 336.740   1
   3 -17  18-1108.67 509.339   2
  -3 -17 -18-545.916 441.146   1
   3 -17  19 770.284 512.027   2
   3 -18 -19-562.831 410.860   1
   3 -18 -18 1608.89 549.399   1
   3 -18 -17-225.068 384.649   1
   3 -18 -16-679.853 387.225   1
   3 -18 -15-28.3416 351.907   1
   3 -18 -14 4061.43 653.711   1
   3 -18 -13 7112.52 824.115   1
   3 -18 -12 9751.17 917.550   1
  -3 -18  11 0.43024 157.776   1
   3 -18 -11-54.8818 332.997   1
   3 -18 -10-58.8970 287.079   1
  -3 -18  10-89.2802 159.831   1
   3 -18  -9 11162.7 941.075   1
  -3 -18   9 10517.2 598.081   1
   3 -18  -8 4824.40 634.477   1
  -3 -18   8 4549.42 382.902   1
   3 -18  -7 1234.01 395.216   1
  -3 -18   7 770.338 172.726   1
  -3 -18   6 235.012 92.4692   1
   3 -18  -6 275.547 74.9468   2
   3 -18  -6 492.534 265.444   1
   3 -18  -5 9245.97 805.139   1
   3 -18  -5 8617.76 390.532   2
   3 -18  -4 3709.33 307.108   2
   3 -18  -4 4547.86 567.047   1
  -3 -18   3 3675.46 258.188   1
   3 -18  -3 3818.76 336.244   2
   3 -18  -3 3995.75 544.420   1
   3 -18  -2 2328.70 300.248   2
  -3 -18   2 2118.69 191.849   1
   3 -18  -2 2728.84 451.508   1
   3 -18  -1 40608.3 1513.04   1
   3 -18  -1 41716.3 1220.95   2
  -3 -18   1 41348.2 883.967   1
  -3 -18   0-36.1665 104.546   1
   3 -18   0 176.483 212.050   2
  -3 -18  -1 32.7316 115.175   1
   3 -18   1 164.842 161.452   2
   3 -18   2 21346.8 993.593   2
  -3 -18  -2 19901.4 719.052   1
   3 -18   3 102.564 195.687   2
  -3 -18  -3 358.757 210.820   2
  -3 -18  -3 127.673 174.012   1
   3 -18   4 18276.9 1036.14   2
  -3 -18  -4 17941.0 837.694   2
  -3 -18  -4 17744.6 771.548   1
  -3 -18  -5 2862.25 391.711   1
   3 -18   5 3162.12 482.582   2
  -3 -18  -5 2619.66 375.202   2
   3  18   5 2550.14 317.149   1
   3 -18   6 12441.2 921.353   2
  -3 -18  -6 12699.3 666.404   2
  -3 -18  -6 13703.7 758.191   1
   3  18   6 12495.5 727.303   1
  -3 -18  -7 7125.14 497.829   2
   3  18   7 6400.52 571.545   1
  -3 -18  -7 7131.27 592.756   1
  -3 -18  -8-59.4808 176.227   2
  -3 -18  -8 115.785 201.702   1
  -3 -18  -9 9836.19 774.101   1
  -3 -18  -9 9197.25 541.497   2
   3 -18  10 232.237 316.378   2
  -3 -18 -10 114.148 135.765   2
  -3 -18 -10-376.614 278.934   1
   3 -18  11 3355.10 614.432   2
  -3 -18 -11 3099.93 510.441   1
   3 -18  12 4654.60 697.218   2
  -3 -18 -12 5404.23 688.321   1
   3 -18  13 7520.07 907.395   2
  -3 -18 -13 7230.00 792.571   1
  -3 -18 -14 2245.75 486.035   1
   3 -18  14 2231.64 517.298   2
   3 -18  15 88.6412 297.845   2
  -3 -18 -15-592.621 427.290   1
   3 -18  16 3711.89 708.174   2
  -3 -18 -16 4414.42 731.646   1
   3 -18  17 1447.15 552.715   2
  -3 -18 -17 1035.31 409.003   1
   3 -18  18-447.281 366.823   2
  -3 -18 -18 359.064 347.941   1
   3 -18  19 313.828 416.116   2
   3 -19 -19 351.204 455.462   1
   3 -19 -18 3592.33 760.977   1
   3 -19 -17-746.973 435.414   1
   3 -19 -16 12989.5 1261.45   1
   3 -19 -15 980.137 542.475   1
   3 -19 -14 220.977 322.848   1
   3 -19 -13 142.820 313.477   1
   3 -19 -12 2410.45 452.862   1
   3 -19 -11 166.305 304.658   1
  -3 -19  10 2691.11 350.116   1
   3 -19 -10 2887.11 509.328   1
  -3 -19   9 40.6043 153.406   1
   3 -19  -9-39.0525 271.276   1
  -3 -19   8 2654.48 316.830   1
   3 -19  -8 2789.37 539.102   1
  -3 -19   7 7104.37 443.092   1
   3 -19  -7 7298.40 744.591   1
   3 -19  -6 161.412 230.576   1
   3 -19  -6 475.956 93.3475   2
   3 -19  -5 2838.47 245.221   2
   3 -19  -5 2946.44 482.074   1
  -3 -19   4 33281.0 792.865   1
   3 -19  -4 33554.4 1454.16   1
   3 -19  -4 32496.8 906.106   2
  -3 -19   3 12611.8 484.746   1
   3 -19  -3 14144.6 916.733   1
   3 -19  -3 12631.1 606.241   2
   3 -19  -2 49017.0 1279.21   2
   3 -19  -2 50747.4 1730.62   1
  -3 -19   2 45649.6 901.490   1
   3 -19  -1 31150.4 1091.02   2
  -3 -19   1 31640.4 807.306   1
   3 -19  -1 29423.4 1328.58   1
  -3 -19   0 59491.7 1127.56   1
   3 -19   0 60337.8 1587.13   2
  -3 -19  -1 8115.02 450.195   1
   3 -19   1 8016.13 618.899   2
   3 -19   2 1084.56 275.963   2
  -3 -19  -2 1187.91 219.047   1
  -3 -19  -3 212.244 156.723   1
   3 -19   3-201.698 223.138   2
  -3 -19  -3 34.4353 169.460   2
  -3 -19  -4 2601.42 307.758   1
   3 -19   4 3061.03 460.034   2
  -3 -19  -4 3078.66 390.770   2
   3 -19   5 5474.58 630.816   2
  -3 -19  -5 4704.19 442.961   2
   3  19   5 4693.78 436.409   1
  -3 -19  -5 4770.00 445.047   1
   3  19   6 1809.13 306.779   1
   3 -19   6 1690.28 434.992   2
  -3 -19  -6 1916.81 291.151   2
  -3 -19  -6 1663.88 297.829   1
   3  19   7 2690.61 366.869   1
  -3 -19  -7 2936.22 343.125   2
  -3 -19  -7 3159.85 436.149   1
  -3 -19  -8 34482.7 1061.78   2
  -3 -19  -8 37925.3 1405.94   1
  -3 -19  -9 3563.68 474.308   1
  -3 -19  -9 2815.68 320.792   2
   3 -19  10 12728.4 1050.12   2
  -3 -19 -10 13870.9 951.485   1
   3 -19  11 150.535 309.365   2
  -3 -19 -11 69.0120 274.932   1
   3 -19  12 6292.01 770.472   2
  -3 -19 -12 6312.11 703.438   1
   3 -19  13-203.415 402.219   2
  -3 -19 -13 26.5571 277.685   1
   3 -19  14 1151.36 373.363   2
  -3 -19 -14 1481.25 485.501   1
  -3 -19 -15 2346.50 547.345   1
   3 -19  15 1796.68 557.016   2
   3 -19  16 2191.58 584.750   2
  -3 -19 -16 4300.80 692.697   1
  -3 -19 -17 543.528 402.321   1
   3 -19  17 389.394 438.367   2
   3 -19  18 2778.56 699.619   2
  -3 -19 -18 1854.85 491.064   1
  -3 -19 -19 519.971 382.558   1
   3 -20 -18 288.032 329.494   1
   3 -20 -17 81.7742 419.424   1
   3 -20 -16 2246.33 608.637   1
   3 -20 -15-112.998 330.716   1
   3 -20 -14 12337.0 1135.10   1
   3 -20 -13 1346.22 468.654   1
   3 -20 -12 17575.5 1263.78   1
   3 -20 -11 1217.28 379.261   1
   3 -20 -10 2057.78 516.410   1
   3 -20  -9 791.241 374.800   1
   3 -20  -8-118.126 289.762   1
  -3 -20   8-64.3388 133.161   1
   3 -20  -7 160.901 286.989   1
  -3 -20   7-80.2813 133.008   1
   3 -20  -6 6151.31 282.720   2
   3 -20  -6 6067.88 667.688   1
   3 -20  -5 5499.13 342.393   2
   3 -20  -5 4990.27 601.653   1
  -3 -20   4 367.438 147.683   1
   3 -20  -4 570.555 175.382   2
   3 -20  -4 399.311 276.855   1
  -3 -20   3 1876.82 213.883   1
   3 -20  -3 1869.24 252.416   2
   3 -20  -3 1796.99 389.541   1
   3 -20  -2 6086.83 486.287   2
  -3 -20   2 5852.65 354.908   1
   3 -20  -2 6625.49 660.071   1
   3 -20  -1 2856.33 447.370   1
   3 -20  -1 3107.44 373.269   2
  -3 -20   1 2711.34 262.631   1
  -3 -20   0 49000.2 1070.76   1
   3 -20   0 49648.4 1493.30   2
  -3 -20  -1 6538.04 417.716   1
   3 -20   1 5895.33 538.384   2
  -3 -20  -2 222.914 132.970   1
   3 -20   2 383.561 260.422   2
  -3 -20  -3 3237.21 331.198   1
   3 -20   3 3188.60 455.044   2
  -3 -20  -3 2984.90 390.140   2
  -3 -20  -4 6452.90 492.880   1
   3 -20   4 5830.95 630.175   2
  -3 -20  -4 5790.92 520.576   2
   3 -20   5 14611.7 970.902   2
  -3 -20  -5 13251.1 721.685   2
  -3 -20  -5 13269.5 745.299   1
   3 -20   6 1942.57 448.059   2
   3  20   6 1944.00 314.120   1
  -3 -20  -6 1821.92 282.385   2
  -3 -20  -6 2347.04 370.140   1
  -3 -20  -7 427.724 193.388   1
  -3 -20  -7-63.2467 179.901   2
   3  20   7 203.942 177.711   1
  -3 -20  -8 3394.42 351.868   2
  -3 -20  -8 4549.71 539.215   1
   3 -20   9 7048.08 788.078   2
  -3 -20  -9 6886.43 686.321   1
   3 -20  10 479.930 360.822   2
  -3 -20 -10 1392.82 384.451   1
  -3 -20 -11 244.594 334.962   1
   3 -20  11 209.242 329.169   2
   3 -20  12 5564.23 755.655   2
  -3 -20 -12 7441.04 800.553   1
   3 -20  13 1993.83 469.200   2
  -3 -20 -13 2391.48 505.885   1
   3 -20  14 3570.53 662.688   2
  -3 -20 -14 2940.81 528.897   1
   3 -20  15 3516.67 658.958   2
  -3 -20 -15 3517.15 620.377   1
   3 -20  16 4841.43 820.253   2
  -3 -20 -16 5066.93 787.238   1
  -3 -20 -17 731.555 416.143   1
   3 -20  17 1118.15 466.226   2
   3 -20  18 7786.74 1047.05   2
  -3 -20 -18 7282.54 942.846   1
  -3 -20 -19 851.719 486.447   1
   3 -21 -18 844.274 569.344   1
   3 -21 -17 2341.95 604.388   1
   3 -21 -16 596.391 433.802   1
   3 -21 -15 2052.06 543.720   1
   3 -21 -14-366.921 331.088   1
   3 -21 -13 1625.62 472.970   1
   3 -21 -12 639.571 420.313   1
   3 -21 -11 15478.6 1205.93   1
   3 -21 -10 838.398 429.915   1
   3 -21  -9 313.107 322.962   1
   3 -21  -8 793.230 395.298   1
   3 -21  -7-119.766 337.222   1
   3 -21  -6 2097.15 440.568   1
   3 -21  -6 2071.18 182.897   2
   3 -21  -5 2710.96 271.859   2
   3 -21  -5 2780.13 459.595   1
   3 -21  -4 5287.31 654.515   1
  -3 -21   4 4620.95 322.934   1
   3 -21  -4 4161.31 366.012   2
   3 -21  -3 5055.51 420.639   2
   3 -21  -3 4910.74 579.981   1
  -3 -21   3 5034.90 334.420   1
  -3 -21   2 397.677 140.725   1
   3 -21  -2 198.197 224.868   1
   3 -21  -2 277.359 172.915   2
   3 -21  -1 2520.65 426.394   1
  -3 -21   1 2592.32 271.946   1
   3 -21  -1 2583.03 352.706   2
   3 -21   0 1537.94 413.238   2
  -3 -21   0 774.484 189.454   1
  -3 -21  -1 5992.38 434.940   1
   3 -21   1 5922.88 550.000   2
  -3 -21  -2 1545.63 243.652   1
   3 -21   2 1671.08 330.324   2
  -3 -21  -3 44.0069 133.436   1
   3 -21   3-352.603 249.630   2
  -3 -21  -4 1090.59 221.658   1
   3 -21   4 1381.30 357.637   2
  -3 -21  -4 710.875 225.200   2
   3 -21   5 3415.48 554.476   2
  -3 -21  -5 3307.85 401.864   2
  -3 -21  -5 3447.80 393.977   1
   3 -21   6 6442.16 717.602   2
  -3 -21  -6 5787.56 496.613   2
  -3 -21  -6 6894.26 583.064   1
  -3 -21  -7 6146.66 489.106   2
   3 -21   7 6718.81 755.832   2
  -3 -21  -7 6521.10 604.081   1
   3 -21   8 744.178 345.238   2
  -3 -21  -8 343.252 229.319   1
  -3 -21  -9 3560.89 468.744   1
   3 -21   9 3467.06 614.258   2
   3 -21  10 484.553 309.048   2
  -3 -21 -10 1669.20 435.889   1
   3 -21  11 438.934 354.723   2
  -3 -21 -11 161.274 252.355   1
  -3 -21 -12-339.759 357.768   1
   3 -21  12 186.006 329.955   2
   3 -21  13 7512.56 912.170   2
  -3 -21 -13 8751.62 857.764   1
   3 -21  14 3234.87 630.762   2
  -3 -21 -14 3915.48 613.225   1
   3 -21  15 3625.94 705.832   2
  -3 -21 -15 3395.32 602.083   1
  -3 -21 -16 8613.62 983.777   1
   3 -21  16 8191.80 1033.00   2
  -3 -21 -17 2888.24 644.435   1
   3 -21  17 3197.51 737.466   2
  -3 -21 -18 1804.92 496.888   1
  -3 -21 -19-205.873 345.317   1
   3 -22 -17 42.6899 410.458   1
   3 -22 -16 34.5706 344.765   1
   3 -22 -15 2967.81 622.453   1
   3 -22 -14 1494.24 522.416   1
   3 -22 -13 12158.2 1140.30   1
   3 -22 -12-188.950 297.394   1
   3 -22 -11 7706.68 892.918   1
   3 -22 -10 1334.03 466.587   1
   3 -22  -9 1474.92 432.179   1
   3 -22  -8 2647.97 554.869   1
   3 -22  -7-224.010 285.488   1
   3 -22  -6 3329.12 549.378   1
   3 -22  -6 3238.43 231.219   2
   3 -22  -5 1208.28 192.524   2
   3 -22  -5 1260.53 396.051   1
  -3 -22   5 1126.98 202.320   1
   3 -22  -4 1082.12 364.550   1
   3 -22  -4 522.422 169.870   2
  -3 -22   4 546.022 157.067   1
   3 -22  -3 775.979 230.073   2
   3 -22  -3 946.629 378.058   1
  -3 -22   3 550.565 147.537   1
   3 -22  -2 8057.32 578.095   2
  -3 -22   2 7901.24 450.886   1
   3 -22  -2 9158.27 809.217   1
  -3 -22   1 11902.3 563.289   1
   3 -22  -1 12559.5 745.315   2
   3 -22  -1 13323.7 960.008   1
   3 -22   0 1066.26 254.112   2
  -3 -22   0 1188.62 205.378   1
   3 -22   0 1678.40 377.118   1
   3 -22   1-93.6591 184.322   2
  -3 -22  -1 62.0686 130.971   1
  -3 -22  -2 5559.76 448.407   1
   3 -22   2 5339.69 578.007   2
   3 -22   3 7443.43 690.719   2
  -3 -22  -3 7272.63 540.982   1
  -3 -22  -4 8952.73 660.361   2
  -3 -22  -4 9631.64 633.824   1
   3 -22   4 9056.79 815.376   2
   3 -22   5 533.613 293.549   2
  -3 -22  -5 642.024 196.045   2
  -3 -22  -5 612.996 154.996   1
  -3 -22  -6 1730.89 334.536   1
   3 -22   6 1513.91 402.891   2
   3 -22   7 3464.55 604.106   2
  -3 -22  -7 2323.56 379.170   1
   3 -22   8-69.9832 290.114   2
  -3 -22  -8 148.518 203.724   1
   3 -22   9 537.527 354.247   2
  -3 -22  -9 582.915 247.254   1
   3 -22  10 10837.6 1036.77   2
  -3 -22 -10 11239.0 884.819   1
   3 -22  11 951.587 461.891   2
  -3 -22 -11 272.077 275.437   1
   3 -22  12 13142.1 1188.90   2
  -3 -22 -12 12291.9 1000.24   1
   3 -22  13-112.005 308.774   2
  -3 -22 -13-454.801 317.086   1
   3 -22  14 20.5863 353.459   2
  -3 -22 -14 116.715 403.352   1
   3 -22  15-626.384 425.014   2
  -3 -22 -15-79.0096 299.156   1
   3 -22  16-296.609 380.618   2
  -3 -22 -16 162.850 332.074   1
  -3 -22 -17 3630.21 718.562   1
  -3 -22 -18 569.853 430.710   1
  -3 -22 -19 1556.45 502.716   1
   3 -23 -17 323.312 388.703   1
   3 -23 -16-48.5142 356.275   1
   3 -23 -15 762.054 442.439   1
   3 -23 -14-357.519 328.119   1
   3 -23 -13 364.149 368.522   1
   3 -23 -12 2104.15 545.494   1
   3 -23 -11 35.6267 324.381   1
   3 -23 -10 2524.47 544.504   1
   3 -23  -9 4565.62 687.198   1
   3 -23  -8 488.623 346.862   1
   3 -23  -7 154.889 268.680   1
   3 -23  -6 2547.87 479.476   1
   3 -23  -5 20620.6 1284.51   1
   3 -23  -5 19586.5 704.172   2
  -3 -23   5 20402.0 736.187   1
   3 -23  -4 13841.3 666.275   2
  -3 -23   4 14408.9 596.688   1
   3 -23  -4 15689.1 1084.18   1
   3 -23  -3 12967.3 689.577   2
   3 -23  -3 13531.4 982.779   1
  -3 -23   3 13090.9 557.062   1
   3 -23  -2-233.721 148.706   2
  -3 -23   2-103.018 152.441   1
   3 -23  -2-469.292 303.344   1
   3 -23  -1 16899.7 1084.87   1
   3 -23  -1 15679.1 855.311   2
  -3 -23   1 15039.0 649.923   1
  -3 -23   0 8208.19 491.258   1
   3 -23   0 8842.85 653.765   2
   3 -23   0 8808.39 776.366   1
   3 -23   1 12396.9 814.619   2
  -3 -23  -1 12081.7 621.775   1
   3 -23   2 5746.98 599.551   2
  -3 -23  -2 4908.82 423.963   1
   3 -23   3 6943.83 662.333   2
  -3 -23  -3 7320.56 544.754   1
  -3 -23  -4 538.384 201.367   1
   3 -23   4 1129.83 410.996   2
  -3 -23  -4 1046.54 267.143   2
   3 -23   5 1269.69 385.959   2
  -3 -23  -5 1491.96 291.863   1
  -3 -23  -6 1324.24 287.361   1
   3 -23   6 1524.32 410.292   2
   3 -23   7 1183.27 429.074   2
  -3 -23  -7 634.122 254.484   1
   3 -23   8 756.319 301.179   2
  -3 -23  -8 317.048 301.225   1
   3 -23   9 5812.42 734.422   2
  -3 -23  -9 7105.49 684.646   1
   3 -23  10 670.977 399.098   2
  -3 -23 -10-124.932 297.318   1
   3 -23  11 2609.05 586.152   2
  -3 -23 -11 3114.66 513.383   1
   3 -23  12 2252.62 556.359   2
  -3 -23 -12 2545.90 508.071   1
   3 -23  13-536.904 404.336   2
  -3 -23 -13 112.753 277.325   1
   3 -23  14 42.3510 363.248   2
  -3 -23 -14 249.794 374.908   1
   3 -23  15 746.923 391.262   2
  -3 -23 -15 1292.41 427.540   1
   3 -23  16 3202.45 739.648   2
  -3 -23 -16 3368.43 653.246   1
  -3 -23 -17 1207.39 540.851   1
  -3 -23 -18-105.800 382.891   1
  -3 -23 -19 220.354 427.753   1
   3 -24 -16 879.665 421.529   1
   3 -24 -15-506.933 448.358   1
   3 -24 -14 2036.44 557.210   1
   3 -24 -13 256.922 372.892   1
   3 -24 -12 3046.69 638.327   1
   3 -24 -11 1032.35 461.588   1
   3 -24 -10-496.580 357.931   1
   3 -24  -9 1336.54 452.353   1
   3 -24  -8 5570.05 858.698   1
   3 -24  -7-95.9178 276.992   1
   3 -24  -6 138.751 289.077   1
   3 -24  -5 2554.87 514.824   1
   3 -24  -4 643.291 209.177   2
   3 -24  -4 54.2086 244.693   1
  -3 -24   4 565.050 169.612   1
   3 -24  -3 120.807 161.452   2
  -3 -24   3 193.098 126.127   1
   3 -24  -3-77.0397 224.830   1
   3 -24  -2 2216.70 310.086   2
   3 -24  -2 2584.80 487.162   1
  -3 -24   2 2290.66 275.834   1
   3 -24  -1 4007.01 473.053   2
   3 -24  -1 4033.73 598.583   1
  -3 -24   1 3360.07 326.446   1
   3 -24   0 2418.69 495.671   1
   3 -24   0 2501.46 384.803   2
  -3 -24   0 2553.94 293.834   1
   3 -24   1-4.94653 191.596   2
  -3 -24  -1 174.176 147.074   1
   3 -24   1-90.4908 220.605   1
   3 -24   2 2638.24 410.849   2
  -3 -24  -2 2860.31 354.368   1
   3 -24   3 503.068 300.477   2
  -3 -24  -3 814.220 221.172   1
   3 -24   4 560.716 319.120   2
  -3 -24  -4 18.8230 145.999   1
   3 -24   5 1913.50 483.605   2
  -3 -24  -5 2251.98 344.793   1
   3 -24   6 2671.93 528.343   2
  -3 -24  -6 3792.04 540.660   1
   3 -24   7 165.468 277.761   2
  -3 -24  -7 45.4135 194.820   1
   3 -24   8 95.8067 291.733   2
  -3 -24  -8 129.233 226.680   1
   3 -24   9 862.395 368.076   2
  -3 -24  -9 995.882 298.202   1
   3 -24  10 563.682 357.580   2
  -3 -24 -10 274.749 245.324   1
   3 -24  11 1108.69 453.695   2
  -3 -24 -11 1176.44 363.034   1
   3 -24  12 1594.97 499.446   2
  -3 -24 -12 748.776 381.634   1
   3 -24  13-644.989 471.815   2
  -3 -24 -13 159.560 316.827   1
   3 -24  14 715.406 478.277   2
  -3 -24 -14 968.928 414.031   1
   3 -24  15 4514.88 807.156   2
  -3 -24 -15 4412.62 725.673   1
  -3 -24 -16-242.074 373.561   1
  -3 -24 -17 810.536 428.567   1
  -3 -24 -18 597.587 440.272   1
   3 -25 -16-201.923 336.596   1
   3 -25 -15-254.493 474.178   1
   3 -25 -14-879.827 520.267   1
   3 -25 -13 60.0050 342.365   1
   3 -25 -12-351.287 345.563   1
   3 -25 -11 375.465 335.992   1
   3 -25 -10-105.797 373.420   1
   3 -25  -9 3018.98 590.894   1
   3 -25  -8-124.499 342.234   1
   3 -25  -7 5839.03 780.520   1
   3 -25  -6 122.592 289.016   1
   3 -25  -5 3658.89 579.243   1
   3 -25  -4 3340.88 544.725   1
   3 -25  -3 6376.80 513.425   2
   3 -25  -3 6682.92 735.069   1
   3 -25  -2 56.1924 262.174   1
   3 -25  -2 456.341 239.916   2
   3 -25  -1 398.869 254.071   1
   3 -25  -1 129.197 203.872   2
  -3 -25   0 11669.4 625.421   1
   3 -25   0 11183.3 784.332   2
   3 -25   0 13169.4 1011.18   1
  -3 -25  -1 2183.18 294.386   1
   3 -25   1 2396.07 419.083   2
   3 -25   1 2099.83 452.980   1
   3 -25   2 507.654 272.552   2
  -3 -25  -2 940.648 206.744   1
  -3 -25  -3 2081.93 343.730   1
   3 -25   3 1419.74 357.478   2
  -3 -25  -4 3096.10 396.186   1
   3 -25   4 3214.03 537.581   2
   3 -25   5 9348.37 869.187   2
  -3 -25  -5 9489.96 680.800   1
  -3 -25  -6 7223.68 619.285   1
   3 -25   6 6748.80 773.152   2
   3 -25   7 1479.32 454.211   2
  -3 -25  -7 1165.86 326.563   1
  -3 -25  -8 3621.78 505.867   1
   3 -25   8 3024.41 616.208   2
   3 -25   9-425.554 347.718   2
  -3 -25  -9-84.8179 222.703   1
   3 -25  10 3329.61 624.333   2
  -3 -25 -10 3609.75 538.666   1
   3 -25  11-107.045 368.865   2
  -3 -25 -11 815.813 322.635   1
   3 -25  12 802.350 396.856   2
  -3 -25 -12 1755.61 460.071   1
  -3 -25 -13 995.705 378.714   1
   3 -25  13 555.696 405.159   2
   3 -25  14-604.530 431.227   2
  -3 -25 -14 365.275 363.823   1
  -3 -25 -15 500.140 408.517   1
  -3 -25 -16 753.199 443.711   1
  -3 -25 -17 1329.19 545.976   1
  -3 -25 -18 446.331 500.095   1
   3 -26 -15 83.6766 363.091   1
   3 -26 -14 937.499 450.434   1
   3 -26 -13 133.565 355.198   1
   3 -26 -12 1965.75 581.228   1
   3 -26 -11-19.5161 293.221   1
   3 -26 -10 4871.65 770.040   1
   3 -26  -9 853.759 437.853   1
   3 -26  -8 1514.46 489.276   1
   3 -26  -7 1896.37 462.072   1
   3 -26  -6 439.669 381.065   1
   3 -26  -5 1.12680 254.957   1
   3 -26  -4 1013.31 368.240   1
   3 -26  -3 5669.92 709.635   1
   3 -26  -2 1313.21 364.672   1
   3 -26  -2 1672.81 306.536   2
   3 -26  -1 675.239 260.120   2
   3 -26  -1 612.279 285.715   1
   3 -26   0 747.297 300.280   2
   3 -26   0 1166.86 352.753   1
   3 -26   1 5922.19 627.522   2
   3 -26   1 6216.67 707.421   1
   3 -26   2-118.285 258.370   2
   3 -26   3 10384.6 864.531   2
  -3 -26  -4 1210.70 258.025   1
   3 -26   4 1237.13 393.275   2
  -3 -26  -5-10.9304 187.019   1
   3 -26   5 155.857 267.360   2
   3 -26   6 2921.24 545.810   2
  -3 -26  -6 3010.60 431.858   1
   3 -26   7 574.361 378.649   2
  -3 -26  -7 671.739 295.311   1
   3 -26   8 2854.54 572.896   2
  -3 -26  -8 3345.35 526.166   1
   3 -26   9 1472.60 481.629   2
  -3 -26  -9 1226.77 350.743   1
   3 -26  10 678.421 315.948   2
  -3 -26 -10 1077.70 342.332   1
   3 -26  11 2576.69 638.635   2
  -3 -26 -11 2832.26 512.223   1
   3 -26  12-164.330 404.710   2
  -3 -26 -12 37.2907 275.332   1
   3 -26  13 282.799 367.611   2
  -3 -26 -13-100.461 337.783   1
   3 -26  14 139.906 411.599   2
  -3 -26 -14 668.200 348.709   1
  -3 -26 -15 2103.74 563.705   1
  -3 -26 -16 470.874 380.159   1
  -3 -26 -17-72.5371 380.104   1
  -3 -26 -18 606.867 491.348   1
   3 -27 -15 453.139 367.057   1
   3 -27 -14-973.357 537.134   1
   3 -27 -13 852.813 488.872   1
   3 -27 -12 161.107 324.004   1
   3 -27 -11 1502.39 475.587   1
   3 -27 -10 313.754 361.187   1
   3 -27  -9-277.209 370.853   1
   3 -27  -8 596.429 408.979   1
   3 -27  -7 416.301 292.840   1
   3 -27  -6 7666.11 854.022   1
   3 -27  -5 124.634 232.783   1
   3 -27  -4 3463.07 575.245   1
   3 -27  -3-20.1407 255.794   1
   3 -27  -2 4813.47 501.683   2
   3 -27  -2 4827.64 656.699   1
   3 -27  -1 1853.37 332.339   2
   3 -27  -1 2181.62 458.071   1
   3 -27   0 2981.29 564.706   1
   3 -27   0 3351.51 480.060   2
   3 -27   1 6420.30 657.219   2
   3 -27   1 6555.63 743.836   1
   3 -27   2 547.679 238.567   1
   3 -27   2 576.252 277.334   2
   3 -27   3 271.441 259.213   2
   3 -27   4 675.391 363.007   2
   3 -27   5-122.411 298.417   2
   3 -27   6 2612.37 517.839   2
   3 -27   7 9.70828 273.721   2
   3 -27   8 562.773 368.671   2
   3 -27   9 441.410 372.406   2
   3 -27  10-640.259 436.055   2
   3 -27  11 2063.00 563.466   2
   3 -27  12 127.078 309.570   2
   3 -27  13 520.447 350.729   2
   3 -28 -14 765.067 520.388   1
   3 -28 -13 6375.17 994.887   1
   3 -28 -12 2807.26 660.903   1
   3 -28 -11 5038.58 824.133   1
   3 -28 -10 808.873 378.430   1
   3 -28  -9 1785.91 486.515   1
   3 -28  -8-541.978 371.766   1
   3 -28  -7 2908.52 622.128   1
   3 -28  -6 382.132 287.692   1
   3 -28  -5-554.450 359.382   1
   3 -28  -4-281.167 304.298   1
   3 -28  -3 409.491 261.363   1
   3 -28  -2 9816.91 929.878   1
   3 -28  -1 74.3156 180.428   2
   3 -28  -1 247.873 359.033   1
   3 -28   0 6184.50 625.025   2
   3 -28   0 6285.13 780.150   1
   3 -28   1 1366.33 334.846   2
   3 -28   1 1560.67 350.549   1
   3 -28   2 1850.32 438.363   2
   3 -28   2 1530.01 378.198   1
   3 -28   3 94.9159 275.705   2
   3 -28   4 2369.94 447.003   2
   3 -28   5 1556.68 446.500   2
   3 -28   6 1818.80 478.970   2
   3 -28   7 255.024 279.887   2
   3 -28   8 925.377 425.336   2
   3 -28   9 54.1729 300.100   2
   3 -28  10 63.2794 359.920   2
   3 -28  11 1419.46 504.657   2
   3 -28  12 1626.43 550.971   2
   3 -29 -13 2168.74 634.089   1
   3 -29 -12 158.225 345.332   1
   3 -29 -11 2816.27 627.740   1
   3 -29 -10 299.973 303.179   1
   3 -29  -9 730.472 384.168   1
   3 -29  -8-51.8056 300.348   1
   3 -29  -7 1793.26 557.148   1
   3 -29  -6 2051.27 431.876   1
   3 -29  -5 266.480 257.548   1
   3 -29  -4 2728.19 553.609   1
   3 -29  -3 548.177 350.574   1
   3 -29  -2 1166.64 384.948   1
   3 -29  -1 717.129 335.293   1
   3 -29   0 2251.91 503.285   1
   3 -29   1 2073.11 429.072   2
   3 -29   1 2182.75 467.758   1
   3 -29   2-184.303 221.662   2
   3 -29   2 262.160 313.346   1
   3 -29   3 1701.36 404.723   2
   3 -29   3 1984.58 467.731   1
   3 -29   4 300.950 241.024   2
   3 -29   5-192.314 267.158   2
   3 -29   6 732.211 348.251   2
   3 -29   7-473.015 403.578   2
   3 -29   8 667.550 389.671   2
   3 -29   9 725.102 371.212   2
   3 -29  10 564.300 419.780   2
   3 -29  11 447.924 420.098   2
   3 -29  12-276.966 383.096   2
   3 -30 -12 311.654 348.014   1
   3 -30 -11 1421.25 490.948   1
   3 -30 -10 370.644 400.125   1
   3 -30  -9 249.978 309.459   1
   3 -30  -8 602.154 435.205   1
   3 -30  -7 377.619 335.123   1
   3 -30  -6 953.517 312.822   1
   3 -30  -5 1479.50 492.123   1
   3 -30  -4 435.311 285.781   1
   3 -30  -3 2733.08 542.859   1
   3 -30  -2 1670.97 470.513   1
   3 -30  -1 3688.16 615.100   1
   3 -30   0 1026.70 347.326   1
   3 -30   1 329.566 288.712   1
   3 -30   2 3301.01 520.033   2
   3 -30   2 3781.68 572.096   1
   3 -30   3-530.729 325.704   2
   3 -30   3-730.838 340.346   1
   3 -30   4 1817.82 433.685   2
   3 -30   5-112.145 330.337   2
   3 -30   6 2749.55 555.222   2
   3 -30   7 1278.89 466.856   2
   3 -30   8 371.448 319.285   2
   3 -30   9 659.043 433.402   2
   3 -30  10 567.617 352.399   2
   3 -30  11-165.635 423.892   2
   3 -31 -12 416.874 345.715   1
   3 -31 -11-417.949 402.614   1
   3 -31 -10 1466.31 463.362   1
   3 -31  -9 2115.80 612.307   1
   3 -31  -8-153.315 311.170   1
   3 -31  -7 1722.35 490.870   1
   3 -31  -6 276.033 315.335   1
   3 -31  -5 9225.92 985.523   1
   3 -31  -4-276.207 297.104   1
   3 -31  -3 3678.36 651.143   1
   3 -31  -2 884.316 368.806   1
   3 -31  -1 5485.61 753.739   1
   3 -31   0 223.624 264.707   1
   3 -31   1 1903.48 504.037   1
   3 -31   2 9.26332 235.412   1
   3 -31   3 1567.95 442.904   1
   3 -31   3 1379.25 392.053   2
   3 -31   4-346.400 281.929   2
   3 -31   4 733.680 336.420   1
   3 -31   5 1183.61 423.309   2
   3 -31   6 1256.12 439.084   2
   3 -31   7 3113.44 651.420   2
   3 -31   8 664.310 437.928   2
   3 -31   9 6472.09 905.636   2
   3 -31  10 1569.59 571.086   2
   3 -32 -11 138.678 376.346   1
   3 -32 -10 1028.50 480.888   1
   3 -32  -9 381.677 313.380   1
   3 -32  -8 1006.88 476.457   1
   3 -32  -7 121.321 314.587   1
   3 -32  -6-67.0736 327.094   1
   3 -32  -5-20.2366 295.833   1
   3 -32  -4 166.729 300.134   1
   3 -32  -3-1.19443 233.519   1
   3 -32  -2 2280.12 534.807   1
   3 -32  -1 2264.47 533.502   1
   3 -32   0 1229.37 416.054   1
   3 -32   1 7.01533 244.557   1
   3 -32   2 325.675 325.144   1
   3 -32   3 1034.86 412.234   1
   3 -32   4-236.834 264.739   2
   3 -32   4-677.856 399.774   1
   3 -32   5 360.465 321.860   2
   3 -32   5 1226.16 459.146   1
   3 -32   6 2825.57 614.972   2
   3 -32   7 502.587 350.913   2
   3 -32   8 1041.80 463.615   2
   3 -32   9 145.770 375.396   2
   3 -33 -10-377.662 393.183   1
   3 -33  -9 317.937 413.715   1
   3 -33  -8-4.33808 316.711   1
   3 -33  -7-234.721 312.413   1
   3 -33  -6 357.092 328.590   1
   3 -33  -5-267.947 284.759   1
   3 -33  -4 2265.37 536.311   1
   3 -33  -3-293.892 345.777   1
   3 -33  -2 2309.99 533.601   1
   3 -33  -1-473.401 280.546   1
   3 -33   0 3143.07 593.105   1
   3 -33   1-431.173 324.855   1
   3 -33   6 869.560 474.253   2
   3 -33   7 189.890 313.570   2
   3 -33   8 3113.11 665.042   2
   3 -34  -9 71.1892 343.493   1
   3 -34  -8 195.149 360.549   1
   3 -34  -7 646.345 385.840   1
   3 -34  -6 450.123 369.249   1
   3 -34  -5-2.16960 282.151   1
   3 -34   7 968.858 436.507   2
   3 -34   8 532.335 415.298   2
   4   0 -23 38.4603 328.973   1
   4   0 -22 4618.29 804.517   1
   4   0 -21 404.957 389.699   1
   4   0 -20 887.453 427.950   1
   4   0 -19-691.925 424.654   1
   4   0 -18 3327.26 610.449   1
   4   0 -17-81.9159 293.556   1
   4   0 -16-341.530 353.411   1
   4   0 -15-141.339 256.798   1
   4   0 -14 2464.51 432.112   1
   4   0 -13-479.274 289.699   1
   4   0 -12 55713.3 1755.46   1
   4   0 -11 38.0021 214.865   1
  -4   0  10 62799.1 1653.22   1
   4   0 -10 67321.9 1734.56   1
   4   0  -9 26.3747 218.171   1
  -4   0   9 303.858 199.579   1
   4   0  -8 318590. 3453.71   1
  -4   0   8 316609. 3381.49   1
  -4   0   7 12.2123 153.146   1
   4   0  -7 60.9017 200.227   1
   4   0  -6 60555.3 1380.70   1
  -4   0   6 60374.3 1354.11   1
   4   0  -5-7.45266 159.286   1
  -4   0   5-323.947 178.959   1
   4   0  -4 25513.2 817.532   1
  -4   0   4 27342.1 857.869   2
   4   0  -3 314.189 185.258   1
  -4   0   3 295.745 177.002   2
   4   0  -2 1549.57 273.268   2
  -4   0   2 781.935 192.924   2
   4   0  -1 42.1773 194.165   2
  -4   0   1-59.6579 167.675   2
   4   0   0 84901.2 1493.79   2
  -4   0   0 88439.7 1522.11   2
   4   0   1-70.7620 197.446   2
  -4   0  -1-52.5854 191.787   2
   4   0   2 15368.9 700.314   2
  -4   0  -2 15909.9 684.879   2
   4   0   3-269.522 260.532   2
  -4   0  -3-774.334 262.047   2
   4   0   4 6896.62 502.118   2
  -4   0  -4 7002.14 487.669   2
  -4   0  -5-157.492 175.243   2
   4   0   5-18.0438 223.050   2
  -4   0  -6 28585.7 1013.04   2
   4   0   6 29074.9 1059.18   2
  -4   0  -7-7.53495 163.144   2
   4   0   7-178.130 242.280   2
  -4   0  -8 33581.9 1179.62   2
   4   0   8 35530.3 1237.80   2
   4   0   9-670.800 295.110   2
  -4   0  -9-118.316 209.624   2
   4   0   9-383.939 260.054   1
   4   0  10 1271.93 314.207   2
   4   0  11-97.0714 258.764   2
   4   0  12 692.699 312.169   2
   4   0  13-379.394 309.657   2
   4   0  14 2916.03 487.957   2
   4   0  15 142.797 260.131   2
   4   0  16-264.857 326.905   2
   4   0  17-354.753 345.009   2
   4   0  18 11542.9 994.575   2
   4   0  19-26.0976 267.701   2
   4   0  20 483.588 382.079   2
   4   0  21 523.238 400.236   2
   4   0  22 337.426 353.865   2
   4   0  23 85.6589 324.386   2
   4   0  24 1458.68 539.252   2
   4  -1 -23-527.074 465.927   1
   4  -1 -22 2337.73 652.701   1
   4   1 -22 2838.47 657.417   1
   4  -1 -21 37.2959 333.104   1
   4   1 -21 266.720 409.909   1
   4  -1 -20 3712.75 649.229   1
   4   1 -20 2644.04 610.510   1
   4   1 -19 3639.57 601.675   1
   4  -1 -19 2835.83 562.843   1
   4   1 -18 4206.66 672.000   1
   4  -1 -18 4569.46 645.023   1
   4  -1 -17 4408.54 622.775   1
   4   1 -17 4329.95 641.290   1
   4  -1 -16 9856.27 899.160   1
   4   1 -16 8096.17 774.891   1
   4   1 -15 195.307 289.544   1
   4  -1 -15-391.771 360.486   1
   4   1 -14 3002.34 505.808   1
   4  -1 -14 2653.73 421.981   1
   4   1 -13-73.3936 256.432   1
   4  -1 -13-270.110 264.294   1
   4  -1 -12 5617.38 596.404   1
   4   1 -12 5167.43 547.514   1
   4  -1 -11 5291.37 558.125   1
   4   1 -11 4999.42 511.082   1
  -4  -1  11 5077.49 504.773   1
   4  -1 -10 3527.83 437.606   1
  -4   1  10 3032.16 376.099   1
  -4  -1  10 3068.42 403.730   1
   4   1 -10 3769.99 424.529   1
  -4   1   9 1409.94 279.528   1
   4  -1  -9 2308.36 350.890   1
  -4  -1   9 1279.56 272.316   1
   4   1  -9 1665.35 325.030   1
  -4   1   8 54106.4 1462.71   1
   4  -1  -8 55923.6 1468.98   1
  -4  -1   8 55557.1 1384.35   1
   4   1  -8 56466.7 1411.50   1
  -4  -1   7 7282.02 483.929   1
   4   1  -7 7262.57 493.686   1
   4  -1  -7 7045.86 526.378   1
  -4   1   7 7742.86 531.660   1
   4  -1  -6 7955.02 537.791   1
   4   1  -6 6459.89 448.479   1
  -4  -1   6 6514.44 439.317   1
  -4   1   6 7319.46 495.640   1
  -4   1   5 28776.5 918.887   1
  -4   1   5 29847.2 881.275   2
   4   1  -5 31160.3 912.412   1
   4  -1  -5 28931.4 914.786   1
  -4  -1   5 29420.6 872.614   1
  -4  -1   4 222110. 2195.85   1
  -4   1   4 231641. 2405.52   2
   4  -1  -4 228731. 2482.17   1
   4   1  -4 222181. 2200.40   1
  -4  -1   3 40.6913 176.213   2
   4  -1  -3-173.406 193.385   1
  -4   1   3 118.043 156.803   2
   4   1  -3 537.951 167.924   1
   4  -1  -2 7134.67 449.341   2
  -4   1   2 7147.43 438.043   2
  -4  -1   2 7809.35 469.667   2
  -4   1   1 2709.84 308.847   2
  -4  -1   1 3223.45 325.906   2
   4  -1  -1 3059.04 314.247   2
   4   1  -1 3208.45 331.699   2
  -4  -1   0 7550.17 474.966   2
   4  -1   0 7162.41 464.632   2
   4   1   0 7244.46 486.774   2
  -4   1   0 7002.29 446.256   2
   4   1   1 4516.43 410.216   2
  -4  -1  -1 4761.16 395.760   2
  -4   1  -1 4779.36 395.482   2
   4  -1   1 4356.10 394.292   2
   4   1   2 1916.56 293.848   2
   4  -1   2 2083.07 317.241   2
  -4  -1  -2 2531.82 315.340   2
  -4   1  -2 2663.64 352.303   2
  -4   1  -3 46162.5 1176.47   2
   4   1   3 46960.6 1195.16   2
   4  -1   3 44911.9 1188.86   2
  -4  -1  -3 45015.4 1175.59   2
  -4  -1  -4 11099.1 607.582   2
   4   1   4 11447.2 636.709   2
   4  -1   4 12116.9 654.786   2
  -4   1  -4 11864.2 632.091   2
  -4   1  -5 58147.0 1393.73   2
   4   1   5 55598.7 1373.48   2
   4  -1   5 53386.3 1395.86   2
  -4  -1  -5 56238.0 1373.73   2
  -4  -1  -6 79.9757 189.753   2
  -4   1  -6 588.549 244.719   2
   4   1   6 407.175 216.938   2
   4  -1   6 253.471 264.418   2
  -4  -1  -7 66156.2 1583.05   2
  -4   1  -7 65826.1 1621.89   2
   4  -1   7 65696.0 1628.04   2
   4   1   7 65315.4 1597.19   2
  -4  -1  -8 143101. 2384.68   2
  -4   1  -8 148595. 2495.96   2
   4   1   8 142557. 2485.45   1
   4   1   8 143280. 2425.75   2
   4  -1   8 141178. 2515.72   2
  -4  -1  -9 130772. 2376.82   2
   4   1   9 130820. 2518.12   1
   4   1   9 132472. 2443.25   2
   4  -1   9 128623. 2493.08   2
  -4  -1 -10 51077.9 1567.75   2
   4  -1  10 52873.7 1638.80   2
   4   1  10 53282.0 1625.61   2
   4  -1  11 5801.15 573.165   2
   4   1  11 6160.82 567.201   2
   4  -1  12 11478.0 864.153   2
   4   1  12 12615.1 865.382   2
   4   1  13 1293.17 364.348   2
   4  -1  13 1559.52 357.562   2
   4  -1  14 15267.5 1020.36   2
   4   1  14 17333.1 1074.73   2
   4   1  15 75.6309 297.276   2
   4  -1  15-396.336 268.138   2
   4  -1  16 7480.59 774.613   2
   4   1  16 7528.05 760.136   2
   4   1  17 1373.11 408.892   2
   4  -1  17 486.501 335.840   2
   4   1  18 12324.0 1029.22   2
   4  -1  18 13748.4 1080.66   2
   4   1  19 1318.29 434.771   2
   4  -1  19 1103.39 400.861   2
   4  -1  20 12614.2 1111.32   2
   4   1  20 12983.3 1078.95   2
   4  -1  21 7643.03 899.313   2
   4   1  21 7844.71 892.091   2
   4  -1  22 1891.06 523.526   2
   4   1  22 2198.33 508.242   2
   4  -1  23 267.107 301.579   2
   4   1  23 1138.78 418.103   2
   4  -1  24 516.442 373.738   2
   4   1  24 1224.44 496.291   2
   4  -1  25 364.945 372.822   2
   4  -2 -23 1111.55 539.438   1
   4  -2 -22 140.627 379.701   1
   4  -2 -21 1508.15 473.748   1
   4   2 -21 1808.54 563.475   1
   4  -2 -20-208.553 345.555   1
   4   2 -20 828.912 349.573   1
   4   2 -19 431.396 368.633   1
   4  -2 -19-674.190 462.841   1
   4   2 -18 1338.02 398.551   1
   4  -2 -18 900.083 408.760   1
   4  -2 -17 155.286 295.051   1
   4   2 -17 257.453 311.943   1
   4  -2 -16 1064.91 397.789   1
   4   2 -16 1452.10 430.135   1
   4   2 -15 1750.08 374.379   1
   4  -2 -15 2103.53 452.443   1
   4  -2 -14 183.225 232.255   1
   4   2 -14-46.0217 284.412   1
   4  -2 -13 12299.8 911.065   1
   4   2 -13 10767.9 808.896   1
   4   2 -12 7000.13 615.495   1
   4  -2 -12 6931.80 660.945   1
   4  -2 -11 19168.1 1014.02   1
   4   2 -11 18378.9 961.132   1
  -4  -2  11 20139.3 977.500   1
  -4  -2  10 3100.50 399.514   1
   4  -2 -10 2040.52 321.938   1
   4   2 -10 2060.18 326.002   1
  -4   2  10 2180.32 326.923   1
  -4   2   9 56067.9 1572.02   1
  -4  -2   9 53021.2 1434.10   1
   4   2  -9 54239.5 1468.44   1
   4  -2  -9 58975.0 1610.56   1
   4  -2  -8 8327.54 637.663   1
  -4   2   8 9214.94 621.076   1
  -4  -2   8 9068.71 559.486   1
   4   2  -8 8797.83 577.347   1
   4  -2  -7 20403.1 906.732   1
  -4   2   7 21645.9 914.731   1
  -4  -2   7 19352.3 774.861   1
   4   2  -7 22189.1 811.275   1
   4   2  -6 20398.9 745.274   1
  -4  -2   6 21004.6 749.478   1
  -4   2   6 20486.6 825.561   1
   4  -2  -6 21998.3 860.650   1
   4   2  -5 60302.0 1207.84   1
  -4   2   5 58615.1 1209.25   2
  -4   2   5 57559.0 1339.16   1
  -4  -2   5 59800.8 1179.20   1
   4  -2  -5 60535.6 1381.83   1
   4   2  -4 1200.05 194.500   1
   4  -2  -4 821.442 213.489   1
  -4  -2   4 895.485 187.944   1
  -4   2   4 1185.61 237.759   2
   4   2  -3 488.915 163.861   1
  -4  -2   3 550.023 199.551   2
  -4   2   3 367.664 158.466   2
   4  -2  -3 1131.48 262.492   1
  -4  -2   2 29412.6 915.390   2
   4  -2  -2 29633.7 870.076   2
  -4   2   2 30239.0 858.987   2
   4   2  -2 28564.3 679.532   1
   4  -2  -1 198787. 2245.30   2
  -4   2   1 206419. 2237.54   2
  -4  -2   1 205469. 2332.40   2
   4  -2   0 13473.0 618.621   2
  -4   2   0 14636.2 622.392   2
   4   2   0 13067.4 639.758   2
  -4  -2   0 14493.6 648.674   2
   4   2   1 8115.76 510.177   2
  -4  -2  -1 8616.47 504.554   2
   4  -2   1 8223.38 507.285   2
  -4   2  -1 9046.41 524.752   2
   4  -2   2 79076.4 1514.83   2
  -4   2  -2 79906.2 1516.51   2
  -4  -2  -2 79526.2 1507.72   2
   4   2   2 77729.8 1515.70   2
  -4  -2  -3 13857.6 644.465   2
   4  -2   3 12208.2 662.165   2
  -4   2  -3 14068.8 669.751   2
   4   2   3 12154.4 615.516   2
   4   2   4 2781.83 352.359   2
  -4   2  -4 2040.02 302.142   2
  -4  -2  -4 2438.73 316.374   2
   4  -2   4 2207.37 342.844   2
  -4   2  -5 100901. 1902.98   2
   4   2   5 97419.3 1805.33   2
  -4  -2  -5 99145.4 1811.86   2
   4  -2   5 98531.2 1902.65   2
  -4   2  -6 225703. 2926.17   2
  -4  -2  -6 217761. 2732.09   2
   4   2   6 218192. 2798.83   2
   4  -2   6 224072. 2941.21   2
   4  -2   7 3369.44 441.144   2
  -4  -2  -7 3892.29 411.191   2
  -4   2  -7 3332.09 368.963   2
   4   2   7 3970.37 431.758   2
  -4   2  -8 14074.1 802.508   2
   4   2   8 14011.8 805.172   1
  -4  -2  -8 14353.2 765.999   2
   4   2   8 13540.6 754.465   2
   4  -2   8 14082.1 808.349   2
   4  -2   9 284.844 218.317   2
  -4  -2  -9-53.9789 178.710   2
   4   2   9-54.3508 201.109   1
   4   2   9 135.954 201.834   2
   4   2  10 9195.79 700.762   2
  -4  -2 -10 10132.9 694.345   2
   4  -2  10 10064.6 734.551   2
   4  -2  11 5336.04 561.451   2
   4   2  11 5770.79 553.652   2
   4  -2  12 910.935 294.303   2
   4   2  12 1223.40 315.902   2
   4  -2  13 142.805 249.388   2
   4   2  13-261.294 246.308   2
   4  -2  14 3428.73 476.961   2
   4   2  14 3310.27 507.828   2
   4   2  15 1543.93 375.538   2
   4  -2  15 1464.90 389.454   2
   4   2  16 7410.47 731.542   2
   4  -2  16 7045.06 779.821   2
   4   2  17 726.747 340.840   2
   4  -2  17 369.545 272.594   2
   4  -2  18 464.651 305.894   2
   4   2  18 735.295 319.472   2
   4  -2  19 4988.76 725.949   2
   4   2  19 4980.09 682.638   2
   4  -2  20 143.043 345.401   2
   4   2  20 526.314 352.681   2
   4  -2  21-49.2783 291.882   2
   4   2  21 558.385 364.337   2
   4  -2  22 247.843 338.324   2
   4   2  22 193.904 299.031   2
   4  -2  23 799.092 452.479   2
   4   2  23 1373.69 460.666   2
   4  -2  24 256.940 387.359   2
   4  -2  25 1386.67 505.738   2
   4  -3 -23 803.731 463.889   1
   4  -3 -22 1668.71 549.067   1
   4  -3 -21 11506.0 1161.93   1
   4  -3 -20 3310.25 612.348   1
   4   3 -20 4442.70 672.187   1
   4   3 -19 7298.77 824.472   1
   4  -3 -19 6952.65 845.676   1
   4   3 -18 712.870 346.692   1
   4  -3 -18 1079.43 452.165   1
   4  -3 -17 2464.44 550.560   1
   4   3 -17 3575.56 590.261   1
   4  -3 -16 2776.49 511.312   1
   4   3 -16 6172.48 951.637   1
   4   3 -15 646.881 260.743   1
   4  -3 -15 736.128 341.480   1
   4   3 -14 2734.43 444.871   1
   4  -3 -14 2809.44 495.419   1
   4  -3 -13 2359.82 445.012   1
   4   3 -13 2299.23 389.804   1
   4  -3 -12 347.056 232.948   1
   4   3 -12 379.534 220.410   1
   4  -3 -11 1001.05 281.917   1
   4   3 -11 1216.39 280.197   1
  -4  -3  11 868.155 242.412   1
  -4  -3  10 9825.57 655.777   1
   4  -3 -10 12224.9 819.873   1
   4   3 -10 9323.64 638.949   1
   4  -3  -9 59098.0 1651.95   1
  -4   3   9 56516.3 1608.85   1
  -4  -3   9 58701.3 1485.78   1
   4   3  -9 56555.5 1427.98   1
   4   3  -8 73060.5 1624.02   1
  -4  -3   8 72157.5 1520.86   1
   4  -3  -8 73340.3 1764.89   1
  -4   3   8 74017.0 1740.57   1
   4  -3  -7 105650. 2117.11   1
  -4  -3   7 99178.4 1676.47   1
  -4   3   7 101318. 2003.25   1
   4   3  -7 105267. 1734.32   1
   4   3  -6 18455.3 682.893   1
  -4  -3   6 18014.0 679.575   1
   4  -3  -6 18080.8 806.652   1
  -4   3   6 18789.6 679.300   2
  -4   3   6 18510.9 825.964   1
   4   3  -5 29907.9 801.958   1
  -4  -3   5 29560.3 807.853   1
  -4   3   5 29290.1 983.286   1
  -4   3   5 30339.9 855.457   2
   4  -3  -5 29952.1 1005.12   1
  -4  -3   4-96.0503 127.478   1
   4  -3  -4-318.212 222.315   1
  -4   3   4 164.568 146.878   2
   4   3  -4 36.6871 140.799   1
   4   3  -3 82160.8 1173.41   1
   4  -3  -3 88360.2 1562.01   1
   4  -3  -3 87032.8 1436.65   2
  -4   3   3 89927.4 1433.89   2
   4   3  -2 17967.0 501.147   1
  -4  -3   2 17173.9 723.203   2
   4  -3  -2 17664.7 675.472   2
  -4   3   2 18240.1 664.175   2
  -4  -3   1 21338.6 788.746   2
   4  -3  -1 22623.2 755.139   2
  -4   3   1 21340.8 745.465   2
   4   3   0 168881. 2185.04   2
  -4  -3   0 175359. 2191.26   2
  -4   3   0 176028. 2141.49   2
   4  -3   0 172918. 2136.00   2
   4   3   1 9915.65 547.474   2
   4  -3   1 9588.55 548.340   2
  -4  -3  -1 9833.97 537.471   2
  -4   3  -1 10065.7 545.012   2
  -4   3  -2-130.149 182.176   2
   4   3   2 145.913 196.651   2
  -4  -3  -2-212.356 196.755   2
  -4   3  -3 3037.61 352.341   2
   4   3   3 3166.09 364.046   2
  -4  -3  -3 3507.54 369.339   2
   4  -3   3 3158.13 359.582   2
  -4   3  -4-0.19498 174.118   2
   4   3   4 394.811 215.449   2
  -4  -3  -4 60.7976 186.077   2
   4  -3   4 177.295 220.233   2
   4  -3   5 72.8830 226.398   2
  -4   3  -5 646.707 220.788   2
   4   3   5 422.161 236.106   2
  -4  -3  -5 565.946 185.504   2
  -4   3  -6 62242.8 1565.34   2
   4   3   6 63605.2 1461.17   1
  -4  -3  -6 63823.4 1479.89   2
   4  -3   6 61034.6 1597.20   2
   4   3   6 63379.9 1479.60   2
  -4   3  -7 12325.6 723.914   2
   4   3   7 12197.6 676.278   1
   4   3   7 10755.4 668.138   2
  -4  -3  -7 10987.2 653.793   2
   4  -3   7 11570.2 741.160   2
   4  -3   8 893.723 315.588   2
  -4  -3  -8 475.331 202.145   2
   4   3   8 203.386 203.132   1
   4   3   8 305.200 200.475   2
  -4  -3  -9 66170.4 1650.44   2
   4  -3   9 65883.7 1780.13   2
   4   3   9 66017.2 1666.92   2
   4   3   9 66473.4 1780.70   1
  -4  -3 -10 1452.23 275.245   2
   4  -3  10 1361.04 337.822   2
   4   3  10 1063.75 207.078   2
   4   3  11 38205.6 1375.82   2
   4  -3  11 36655.3 1450.13   2
   4   3  12 10593.7 741.383   2
   4  -3  12 10943.8 833.271   2
   4   3  13 22373.4 1135.15   2
   4  -3  13 22518.3 1207.87   2
   4  -3  14 980.409 331.498   2
   4   3  14 1120.39 344.131   2
   4   3  15 16591.1 1026.22   2
   4  -3  15 17118.4 1120.35   2
   4  -3  16-111.882 338.249   2
   4   3  16 251.827 295.789   2
   4  -3  17 744.502 327.957   2
   4   3  17 667.879 338.596   2
   4  -3  18 388.867 363.677   2
   4   3  18-14.7998 240.419   2
   4  -3  19 2406.34 517.772   2
   4   3  19 2651.83 498.640   2
   4  -3  20 567.894 318.501   2
   4   3  20 201.190 317.947   2
   4  -3  21 3567.02 659.709   2
   4   3  21 2855.72 551.299   2
   4  -3  22-630.914 418.025   2
   4   3  22-746.273 392.991   2
   4  -3  23 109.012 370.409   2
   4   3  23 338.400 400.593   2
   4  -3  24-552.658 459.059   2
   4  -3  25 73.4453 352.315   2
   4  -4 -23-729.008 501.849   1
   4  -4 -22 2918.58 666.568   1
   4  -4 -21 3480.57 737.448   1
   4  -4 -20 6088.75 866.533   1
   4  -4 -19 9705.80 1035.33   1
   4  -4 -18 1099.62 421.599   1
   4   4 -18 1111.23 396.544   1
   4   4 -17 1739.34 447.118   1
   4  -4 -17 2241.72 510.397   1
   4  -4 -16 489.264 367.148   1
   4   4 -16 8110.42 895.801   1
   4   4 -15 6308.47 668.686   1
   4  -4 -15 12144.5 1134.92   1
   4   4 -14 106.598 229.882   1
   4  -4 -14-30.1321 264.593   1
   4  -4 -13 320.865 292.460   1
   4   4 -13 671.205 269.018   1
   4  -4 -12 57.6828 247.369   1
   4   4 -12-147.023 193.442   1
   4   4 -11 1375.86 317.984   1
  -4  -4  11 1605.64 338.565   1
   4  -4 -11 1344.72 331.283   1
   4   4 -10 300.634 162.065   1
   4  -4 -10-214.483 294.476   1
  -4  -4  10 477.504 180.535   1
  -4   4   9 24767.6 1086.25   1
   4   4  -9 23937.5 934.845   1
   4  -4  -9 25542.5 1117.41   1
  -4  -4   9 27093.9 1001.94   1
  -4  -4   8 156.205 142.787   1
  -4   4   8 13.1848 217.826   1
   4  -4  -8 214.998 288.570   1
  -4  -4   7 30575.0 908.477   1
   4  -4  -7 34269.3 1236.10   1
   4   4  -7 31962.8 946.494   1
  -4   4   7 31555.1 1150.97   1
  -4   4   7 31389.1 877.530   2
  -4  -4   6 9759.07 536.316   1
  -4   4   6 7528.61 415.267   2
  -4   4   6 7496.42 531.894   1
   4  -4  -6 6970.02 523.586   1
   4   4  -6 7494.85 432.378   1
   4  -4  -5 10923.0 652.512   1
   4   4  -5 11039.7 470.856   1
  -4  -4   5 11146.5 470.631   1
  -4   4   5 10817.8 619.280   1
  -4   4   5 10933.0 506.834   2
  -4  -4   4 344.725 127.593   1
   4  -4  -4 374.059 244.532   1
  -4   4   4 364.150 159.356   2
   4   4  -4 223.590 112.745   1
   4  -4  -3 9534.56 484.482   2
   4  -4  -3 9490.87 560.023   1
  -4   4   3 10620.2 490.572   2
   4   4  -3 10939.1 427.102   1
  -4   4   2 106459. 1595.40   2
   4  -4  -2 109685. 1577.51   2
   4   4  -2 102359. 1107.37   1
  -4  -4   2 105060. 1780.96   2
  -4  -4   1 6249.00 460.370   2
   4  -4  -1 6366.29 430.922   2
  -4   4   1 6248.44 400.110   2
  -4  -4   0 14153.4 654.743   2
  -4   4   0 14641.4 625.616   2
   4  -4   0 13560.6 615.679   2
  -4   4  -1 1922.21 277.906   2
   4   4   1 1700.27 282.784   2
  -4  -4  -1 2165.77 290.224   2
   4  -4   1 2145.82 323.744   2
   4  -4   2 6962.80 490.783   2
   4   4   2 6803.28 482.796   2
  -4  -4  -2 6745.77 457.583   2
  -4   4  -2 7465.25 518.008   2
  -4   4  -3 25688.3 915.341   2
   4   4   3 23992.2 871.285   2
  -4  -4  -3 25699.5 881.316   2
   4  -4   3 27050.2 963.174   2
   4  -4   4 3033.77 368.377   2
  -4   4  -4 3009.17 356.916   2
  -4  -4  -4 2344.95 316.697   2
   4   4   4 2692.67 333.940   2
   4  -4   5 1726.39 359.251   2
  -4   4  -5 1221.39 280.835   2
   4   4   5 1436.28 250.671   1
   4   4   5 1249.23 324.044   2
  -4  -4  -5 1326.27 255.671   2
   4  -4   6 848.598 231.846   2
  -4   4  -6 1157.59 274.469   2
   4   4   6 1356.12 274.025   2
  -4  -4  -6 1421.49 278.856   2
   4   4   6 1543.69 265.441   1
   4   4   7 63066.8 1556.69   1
  -4  -4  -7 65500.4 1530.16   2
   4   4   7 63135.3 1526.41   2
   4  -4   7 63664.9 1679.97   2
   4  -4   8 17582.8 906.663   2
   4   4   8 18121.6 847.135   2
  -4  -4  -8 18223.5 838.411   2
   4   4   8 19053.0 907.531   1
   4  -4   9 17695.2 951.481   2
  -4  -4  -9 15920.2 815.292   2
   4   4   9 16004.1 836.054   2
   4   4   9 16195.9 868.540   1
   4  -4  10 8429.06 703.605   2
  -4  -4 -10 8288.63 605.199   2
   4   4  10 8982.72 648.333   2
   4  -4  11 36143.8 1412.75   2
  -4  -4 -11 34968.5 1271.97   2
   4   4  11 35933.4 1309.33   2
   4  -4  12 2068.54 407.386   2
   4   4  12 2011.06 358.714   2
   4  -4  13 5433.14 629.421   2
   4   4  13 4897.00 526.947   2
   4  -4  14 4659.78 624.772   2
   4   4  14 5435.75 609.326   2
   4   4  15-91.7556 231.315   2
   4  -4  15-277.750 369.393   2
   4  -4  16 12761.3 1027.80   2
   4   4  16 13305.1 945.235   2
   4  -4  17 266.522 344.609   2
   4   4  17 529.105 282.239   2
   4  -4  18 491.685 371.384   2
   4   4  18 111.090 296.846   2
   4  -4  19 524.271 379.570   2
   4   4  19-298.964 258.294   2
   4  -4  20-183.864 287.542   2
   4   4  20 124.791 265.000   2
   4  -4  21-525.397 450.372   2
   4   4  21-91.7333 290.722   2
   4  -4  22-528.775 430.460   2
   4   4  22-33.1846 263.286   2
   4  -4  23 629.688 378.857   2
   4  -4  24 1971.99 610.689   2
   4  -5 -23 61.9625 356.169   1
   4  -5 -22 3012.65 712.133   1
   4  -5 -21 7539.37 986.606   1
   4  -5 -20 2473.29 633.641   1
   4  -5 -19 12544.5 1163.98   1
   4  -5 -18 5091.37 740.187   1
   4   5 -17 7601.30 796.612   1
   4  -5 -17 7510.98 845.180   1
   4   5 -16 1025.19 259.191   1
   4  -5 -16 1727.36 479.205   1
   4   5 -15 14512.6 955.733   1
   4  -5 -15 14147.3 1077.68   1
   4   5 -14 1880.13 406.028   1
   4  -5 -14 1333.37 412.641   1
   4  -5 -13 176.579 287.115   1
   4   5 -13-15.9938 222.908   1
   4  -5 -12 2227.67 384.826   1
   4   5 -12 2026.33 378.230   1
   4  -5 -11 24.6802 248.849   1
   4   5 -11-91.0232 224.128   1
  -4  -5  11 282.969 185.090   1
   4   5 -10 77.3367 173.617   1
  -4  -5  10 162.271 151.036   1
  -4   5   9 3332.24 424.884   1
   4  -5  -9 3277.28 439.818   1
   4   5  -9 3082.96 336.169   1
  -4  -5   9 2999.41 342.948   1
   4  -5  -8 5833.07 564.747   1
  -4   5   8 5189.15 370.390   2
  -4  -5   8 6124.86 446.704   1
  -4   5   8 5929.28 555.836   1
   4   5  -8 6166.88 478.074   1
  -4  -5   7 2456.00 261.671   1
  -4   5   7 2241.20 243.227   2
   4  -5  -7 2931.05 401.091   1
   4   5  -7 2567.49 281.395   1
  -4   5   7 2147.29 314.811   1
   4   5  -6 37524.3 922.968   1
  -4   5   6 40772.7 1285.52   1
  -4   5   6 37576.1 918.214   2
   4  -5  -6 36419.2 1153.15   1
  -4  -5   6 37947.4 902.235   1
   4  -5  -5 12469.9 698.475   1
  -4  -5   5 11599.0 463.328   1
  -4   5   5 11890.4 513.977   2
   4   5  -5 10918.1 450.476   1
   4   5  -4 63.1216 101.764   1
   4  -5  -4 94.0609 134.371   2
  -4  -5   4 395.431 125.436   1
  -4   5   4 72.8240 148.853   2
   4  -5  -4 116.425 212.311   1
   4   5  -3 7256.38 300.658   1
   4  -5  -3 7292.64 427.340   2
  -4   5   3 7328.13 408.337   2
   4  -5  -3 6192.19 482.916   1
   4   5  -2 819.193 123.069   1
   4  -5  -2 873.053 194.723   2
  -4   5   2 851.670 178.219   2
   4  -5  -1 14067.9 605.732   2
  -4  -5   1 12691.0 625.343   2
  -4   5   1 13293.8 579.586   2
  -4  -5   0 18147.5 749.446   2
  -4   5   0 17943.2 713.278   2
   4  -5   0 18518.3 703.202   2
  -4   5  -1 1892.60 261.642   2
   4   5   1 1693.06 279.420   2
  -4  -5  -1 2205.61 292.755   2
   4  -5   1 1872.49 286.490   2
  -4   5  -2 74932.7 1515.62   2
   4  -5   2 74039.1 1531.52   2
  -4  -5  -2 74677.5 1492.31   2
   4   5   2 71003.6 1470.15   2
  -4   5  -3 5632.85 476.922   2
   4  -5   3 5061.77 443.784   2
  -4  -5  -3 5057.19 390.838   2
   4   5   3 4823.99 408.664   2
   4  -5   4 1533.46 285.074   2
  -4   5  -4 1639.10 283.181   2
   4   5   4 1084.83 196.640   1
  -4  -5  -4 1551.47 246.801   2
   4   5   4 1383.18 277.927   2
   4  -5   5 444.366 276.622   2
   4   5   5 306.235 182.681   2
  -4   5  -5 386.930 201.963   2
   4   5   5 351.110 165.849   1
  -4  -5  -5 146.090 162.168   2
  -4  -5  -6 1414.56 264.749   2
  -4   5  -6 1804.27 350.788   2
   4   5   6 1442.33 269.500   1
   4  -5   6 1279.26 305.391   2
   4   5   6 1119.57 281.754   2
   4   5   7 53157.3 1397.65   1
   4   5   7 57167.7 1457.11   2
  -4  -5  -7 53985.0 1378.91   2
   4  -5   7 55827.2 1588.68   2
  -4  -5  -8 93557.5 1863.06   2
   4  -5   8 90782.7 2104.64   2
   4   5   8 90867.9 1959.93   1
   4   5   8 93404.1 1889.89   2
   4  -5   9 124.391 253.588   2
   4   5   9 221.044 171.421   1
   4   5   9-227.670 241.060   2
  -4  -5  -9 254.401 163.363   2
   4  -5  10 7124.67 673.088   2
  -4  -5 -10 6655.98 543.233   2
   4   5  10 6292.44 569.059   2
  -4  -5 -11 10596.9 703.319   2
   4  -5  11 10494.3 802.745   2
   4   5  11 10360.7 709.742   2
   4  -5  12 3616.21 525.421   2
   4   5  12 3243.32 429.025   2
   4  -5  13 8970.75 827.313   2
   4   5  13 8829.53 689.476   2
   4  -5  14 11155.2 917.510   2
   4   5  14 11279.0 808.881   2
   4  -5  15 312.103 257.502   2
   4   5  15 493.051 244.436   2
   4  -5  16 5737.70 748.954   2
   4   5  16 5608.36 627.318   2
   4  -5  17 438.010 389.823   2
   4   5  17 553.671 304.035   2
   4  -5  18 1449.91 494.357   2
   4   5  18 1234.28 318.322   2
   4  -5  19 2044.57 520.025   2
   4   5  19 2646.73 515.576   2
   4  -5  20-14.1511 347.413   2
   4   5  20 314.912 329.548   2
   4  -5  21 598.488 360.383   2
   4   5  21 1573.93 439.553   2
   4  -5  22-173.974 411.191   2
   4   5  22 232.871 256.378   2
   4  -5  23 19.6883 358.394   2
   4  -5  24 175.464 393.725   2
   4  -6 -22-165.400 444.280   1
   4  -6 -21 5416.21 869.397   1
   4  -6 -20 6919.34 877.206   1
   4  -6 -19 183.453 412.049   1
   4  -6 -18 95.3552 292.044   1
   4  -6 -17 3297.22 608.408   1
   4  -6 -16 5919.11 766.997   1
   4   6 -15 1867.49 401.483   1
   4  -6 -15 938.461 371.313   1
   4   6 -14-202.112 245.161   1
   4  -6 -14 67.9062 268.481   1
   4   6 -13 18824.6 1017.18   1
   4  -6 -13 19216.6 1163.29   1
  -4  -6  12 5437.48 526.024   1
   4  -6 -12 6207.06 643.523   1
   4   6 -12 5695.06 543.791   1
   4   6 -11 24993.4 1015.48   1
  -4  -6  11 23340.9 999.406   1
   4  -6 -11 23786.2 1223.17   1
   4  -6 -10 15021.2 908.181   1
  -4  -6  10 15132.8 755.876   1
   4   6 -10 14794.2 750.368   1
   4  -6  -9 40394.9 1463.89   1
  -4   6   9 38655.4 953.897   2
  -4  -6   9 40553.5 1206.53   1
   4   6  -9 41257.4 1182.36   1
  -4   6   8 20359.6 681.539   2
   4  -6  -8 23116.3 1088.94   1
  -4  -6   8 22691.9 860.378   1
   4   6  -8 24923.0 902.244   1
  -4   6   8 22068.9 1039.28   1
  -4   6   7 17334.9 873.424   1
   4  -6  -7 16552.6 876.000   1
  -4  -6   7 17461.4 661.365   1
   4   6  -7 16396.8 644.674   1
  -4   6   7 16556.0 592.677   2
  -4   6   6 32602.7 1130.99   1
  -4  -6   6 31777.2 794.384   1
   4  -6  -6 31480.8 1142.66   1
   4   6  -6 33193.8 843.977   1
  -4   6   6 32947.9 826.906   2
   4  -6  -5 4764.10 483.319   1
  -4  -6   5 4387.74 280.951   1
  -4   6   5 4645.19 318.447   2
   4   6  -5 4212.36 269.523   1
   4  -6  -4 35557.6 869.819   2
  -4  -6   4 34675.0 680.340   1
  -4   6   4 36743.5 889.629   2
   4   6  -4 34102.9 678.509   1
   4  -6  -4 37276.1 1180.80   1
   4   6  -3 32945.8 552.852   1
   4  -6  -3 32268.0 1068.84   1
  -4   6   3 33717.2 860.907   2
   4  -6  -3 33577.6 856.204   2
   4  -6  -2 6641.96 408.992   2
   4   6  -2 6779.04 225.760   1
  -4   6   2 6601.41 405.545   2
  -4  -6   1 50483.1 1288.71   2
  -4   6   1 50489.6 1137.83   2
   4  -6  -1 49000.4 1103.48   2
  -4   6   0 79442.1 1470.58   2
   4  -6   0 82074.8 1488.61   2
  -4  -6   0 80394.8 1597.75   2
  -4   6  -1 709.973 193.667   2
  -4  -6  -1 1003.12 236.649   2
   4  -6   1 615.021 216.462   2
  -4   6  -2 16480.7 746.366   2
   4   6   2 15567.0 518.444   1
   4   6   2 16741.2 739.780   2
  -4  -6  -2 17017.8 742.175   2
   4  -6   2 17013.2 768.778   2
  -4   6  -3 81324.6 1669.68   2
   4   6   3 77191.5 1556.13   2
   4  -6   3 78277.5 1661.29   2
   4   6   3 77545.0 1249.78   1
  -4  -6  -3 78712.3 1576.89   2
   4   6   4 63135.1 1405.99   2
  -4  -6  -4 64799.6 1425.32   2
  -4   6  -4 64459.3 1566.89   2
   4   6   4 62988.5 1251.58   1
   4  -6   4 63497.2 1554.84   2
  -4   6  -5 23152.9 972.908   2
   4   6   5 21101.9 778.521   1
   4   6   5 20465.3 817.923   2
  -4  -6  -5 20437.0 819.233   2
   4  -6   5 21665.2 941.682   2
   4   6   6 6838.18 484.437   1
   4   6   6 6739.30 504.356   2
  -4  -6  -6 6372.23 488.183   2
   4  -6   6 6487.80 557.352   2
   4  -6   7 26848.2 1145.79   2
   4   6   7 27449.9 982.262   2
   4   6   7 28394.8 995.959   1
  -4  -6  -7 28878.1 1006.77   2
  -4  -6  -8 6570.49 517.513   2
   4   6   8 6766.67 536.962   2
   4  -6   8 6529.29 597.526   2
   4   6   8 6377.79 515.672   1
   4  -6   9 959.405 267.662   2
  -4  -6  -9 1303.09 269.971   2
   4   6   9 1602.42 301.566   2
   4   6   9 1329.91 281.011   1
   4  -6  10 32954.3 1386.19   2
  -4  -6 -10 34631.2 1205.65   2
   4   6  10 34031.5 1208.22   2
   4  -6  11 2843.59 460.852   2
  -4  -6 -11 3812.20 412.574   2
   4   6  11 3352.31 409.860   2
   4  -6  12 4882.41 595.012   2
   4   6  12 5285.72 543.501   2
   4  -6  13 13102.0 982.311   2
   4   6  13 13450.8 859.500   2
   4  -6  14 69.3144 291.783   2
   4   6  14-226.708 261.943   2
   4  -6  15-105.838 329.535   2
   4   6  15 534.506 296.776   2
   4  -6  16 990.641 352.643   2
   4   6  16 1699.81 406.199   2
   4  -6  17 3528.09 594.114   2
   4   6  17 3993.98 551.962   2
   4  -6  18 71.7747 283.856   2
   4   6  18 519.382 296.825   2
   4  -6  19 298.884 357.526   2
   4   6  19 166.579 249.693   2
   4  -6  20 121.713 300.003   2
   4   6  20-4.61484 267.128   2
   4  -6  21-71.6054 349.080   2
   4   6  21 717.610 373.244   2
   4  -6  22 374.141 335.297   2
   4  -6  23 1797.34 538.118   2
   4  -7 -22-541.636 489.808   1
   4  -7 -21-345.063 331.213   1
   4  -7 -20 3814.53 694.512   1
   4  -7 -19 2094.64 540.869   1
   4  -7 -18 4100.90 683.655   1
   4  -7 -17 2155.62 514.435   1
   4  -7 -16 5198.33 726.200   1
   4  -7 -15 6877.51 759.593   1
   4  -7 -14 135.673 294.134   1
   4   7 -13 126.266 220.926   1
   4  -7 -13-80.3483 348.572   1
   4   7 -12 5470.49 526.538   1
  -4  -7  12 5336.23 512.094   1
   4  -7 -12 5208.21 612.631   1
   4  -7 -11 654.304 310.917   1
   4   7 -11 496.903 205.306   1
  -4  -7  11 808.474 234.630   1
  -4   7  11 440.728 132.694   2
  -4   7  10 2390.73 250.358   2
   4  -7 -10 2406.53 412.259   1
   4   7 -10 2282.25 314.727   1
  -4  -7  10 2169.53 305.432   1
  -4  -7   9 43793.4 1202.27   1
   4  -7  -9 45306.0 1577.15   1
  -4   7   9 42952.2 958.076   2
   4   7  -9 43996.9 1184.98   1
  -4  -7   8 6595.27 480.096   1
   4   7  -8 6331.98 447.086   1
  -4   7   8 6305.63 361.353   2
   4  -7  -8 7715.96 720.868   1
  -4   7   8 6423.69 574.163   1
  -4   7   7 8411.36 630.164   1
  -4  -7   7 7863.59 453.898   1
  -4   7   7 7760.53 401.342   2
   4   7  -7 7447.97 427.192   1
   4  -7  -7 7687.98 618.003   1
  -4   7   6 5123.48 322.994   2
   4   7  -6 4653.21 313.577   1
  -4  -7   6 5008.32 309.188   1
  -4   7   6 4986.68 512.185   1
   4  -7  -6 6720.81 576.526   1
  -4   7   5 36798.9 858.910   2
   4   7  -5 38049.6 778.413   1
   4  -7  -5 38284.6 1244.51   1
  -4  -7   5 35843.4 743.225   1
   4  -7  -4 27570.7 755.698   2
   4  -7  -4 28196.2 1046.50   1
  -4   7   4 27574.8 758.483   2
  -4  -7   4 26778.0 549.782   1
   4   7  -4 21176.4 490.631   1
   4  -7  -3 814.531 163.570   2
   4  -7  -3 573.378 222.226   1
   4   7  -3 626.691 80.6735   1
  -4   7   3 868.660 163.536   2
  -4   7   2 21491.0 724.607   2
   4  -7  -2 23615.2 759.225   2
   4  -7  -1 19204.1 711.845   2
  -4   7   1 19573.6 701.282   2
   4  -7   0 3101.37 315.693   2
   4   7   0 3206.68 166.095   1
  -4   7   0 3490.22 332.979   2
  -4  -7   0 2994.91 339.904   2
  -4   7  -1 195.817 165.237   2
   4   7   1-12.0691 91.2864   1
  -4  -7  -1-59.1738 173.982   2
   4  -7   1 295.143 175.738   2
  -4   7  -2 54597.2 1326.99   2
   4   7   2 51263.4 899.340   1
  -4  -7  -2 55614.5 1315.43   2
   4  -7   2 51206.8 1338.92   2
  -4   7  -3 13281.2 708.754   2
   4   7   3 13643.7 697.727   2
  -4  -7  -3 13477.8 665.890   2
   4   7   3 13377.1 535.341   1
   4  -7   3 13126.9 692.486   2
  -4   7  -4 5184.34 463.466   2
  -4  -7  -4 4919.05 430.864   2
   4   7   4 5007.20 388.962   1
   4  -7   4 5085.67 494.958   2
   4   7   4 4939.03 553.619   2
   4  -7   5 3893.27 439.017   2
   4   7   5 4139.55 359.094   1
  -4  -7  -5 4649.10 405.777   2
   4   7   5 4446.81 399.672   2
   4   7   6 471.467 177.837   1
   4  -7   6 90.5862 215.976   2
   4   7   6 401.904 210.501   2
  -4  -7  -6 161.912 154.323   2
  -4  -7  -7 306.688 168.447   2
   4  -7   7 470.145 341.743   2
   4   7   7 210.814 167.996   2
   4   7   7 390.987 188.508   1
  -4  -7  -8 1346.65 269.012   2
   4   7   8 1130.49 243.707   2
   4  -7   8 866.284 251.843   2
   4   7   8 1343.03 264.147   1
  -4  -7  -9 3183.65 353.682   2
   4  -7   9 3646.35 499.608   2
   4   7   9 3272.08 364.388   2
   4   7   9 3251.03 415.809   1
  -4  -7 -10 114.770 151.693   2
   4   7  10 26.4802 188.204   2
   4  -7  11 1639.01 357.695   2
  -4  -7 -11 1253.31 259.122   2
   4   7  11 1821.37 313.392   2
  -4  -7 -12-424.807 245.449   2
   4  -7  12-63.7813 273.779   2
   4   7  12 473.840 249.424   2
   4  -7  13 1924.37 404.557   2
   4   7  13 1495.12 283.031   2
   4  -7  14 7559.80 796.805   2
   4   7  14 6810.02 622.423   2
   4  -7  15 471.661 356.411   2
   4   7  15-188.111 233.324   2
   4  -7  16-39.5847 321.058   2
   4   7  16-241.350 240.345   2
   4   7  17 688.302 310.197   2
   4  -7  17 166.804 338.433   2
   4  -7  18 2765.28 561.208   2
   4   7  18 1769.38 398.890   2
   4  -7  19 85.7682 322.487   2
   4   7  19-341.169 302.593   2
   4  -7  20 4236.53 721.213   2
   4   7  20 4750.56 643.132   2
   4  -7  21 8.33900 344.170   2
   4  -7  22 469.512 437.146   2
   4  -7  23-307.482 391.612   2
   4  -8 -22 1120.04 432.673   1
   4  -8 -21-505.171 541.420   1
   4  -8 -20 1200.20 539.912   1
   4  -8 -19 577.032 473.183   1
   4  -8 -18 568.098 348.832   1
   4  -8 -17 1050.67 450.466   1
   4  -8 -16 713.108 379.057   1
   4  -8 -15-394.651 392.225   1
   4  -8 -14 1516.86 404.034   1
   4  -8 -13 261.972 316.111   1
   4  -8 -12 19575.0 1182.71   1
  -4  -8  12 18877.2 943.740   1
  -4   8  12 16967.7 650.642   2
   4  -8 -11 13648.2 965.725   1
  -4  -8  11 12816.2 720.423   1
  -4   8  11 12203.7 523.585   2
  -4  -8  10 36224.8 1154.27   1
   4  -8 -10 34931.7 1438.54   1
  -4   8  10 33560.9 822.088   2
  -4  -8   9 22299.3 856.504   1
   4  -8  -9 21526.0 1114.06   1
   4   8  -9 21143.3 830.164   1
  -4   8   9 20478.1 629.863   2
  -4  -8   8 86353.3 1543.52   1
   4  -8  -8 91830.5 2275.97   1
   4   8  -8 81551.6 1514.24   1
  -4   8   8 85622.7 1247.81   2
   4  -8  -7 3207.26 441.993   1
  -4  -8   7 3118.65 286.382   1
   4   8  -7 3338.27 294.333   1
  -4   8   7 2896.53 417.304   1
  -4   8   7 3254.63 254.766   2
   4   8  -6 84734.8 1224.39   1
  -4  -8   6 84522.9 1251.79   1
  -4   8   6 82610.8 1239.72   2
   4  -8  -6 91075.3 2028.78   1
   4  -8  -5 2650.89 259.227   2
   4  -8  -5 2635.31 394.028   1
  -4  -8   5 3233.30 295.208   1
  -4   8   5 2824.90 245.181   2
   4  -8  -4 25245.5 713.963   2
  -4  -8   4 24771.0 478.480   1
   4  -8  -4 25559.8 1025.16   1
  -4   8   4 25976.6 733.264   2
  -4   8   3 2733.40 272.751   2
   4  -8  -3 2653.74 280.644   2
   4  -8  -3 2330.94 399.354   1
  -4   8   2 41026.0 998.255   2
   4  -8  -2 40068.4 988.441   2
  -4   8   1 11885.5 557.836   2
   4  -8  -1 11694.6 557.929   2
  -4   8   0 23089.6 834.445   2
  -4  -8   0 22467.7 883.284   2
   4  -8   0 23065.1 805.840   2
  -4  -8  -1 103138. 1846.31   2
  -4   8  -1 100615. 1772.22   2
   4  -8   1 97555.0 1747.91   2
   4   8   1 92295.1 975.101   1
  -4   8  -2 215764. 2708.78   2
  -4  -8  -2 210548. 2599.54   2
   4   8   2 201958. 1724.98   1
   4  -8   2 214955. 2692.31   2
   4   8   3 6900.41 376.665   1
  -4   8  -3 7606.54 578.679   2
  -4  -8  -3 9993.85 630.638   2
   4  -8   3 7022.14 539.848   2
   4  -8   4 70598.0 1679.11   2
   4   8   4 69845.7 1515.37   2
  -4  -8  -4 70562.1 1531.35   2
   4   8   4 70113.2 1284.14   1
   4  -8   5 19684.1 943.847   2
   4   8   5 19538.0 818.695   2
  -4  -8  -5 19715.0 826.713   2
   4   8   5 18758.5 727.233   1
   4   8   6 522.967 167.034   1
   4  -8   6 140.349 231.541   2
   4   8   6 311.121 173.439   2
  -4  -8  -6 730.515 217.054   2
   4   8   7 3117.54 349.936   2
   4  -8   7 2996.28 428.603   2
   4   8   7 3206.04 361.270   1
  -4  -8  -7 3195.32 371.356   2
   4   8   8 1536.21 273.093   1
  -4  -8  -8 1430.48 265.422   2
   4  -8   8 1896.03 407.458   2
   4   8   8 1084.59 240.065   2
   4   8   9 403.861 220.245   1
   4   8   9 153.025 199.402   2
  -4  -8  -9 21.1128 140.760   2
   4  -8   9-113.064 270.013   2
  -4  -8 -10 2425.27 362.633   2
   4  -8  10 2341.97 462.218   2
   4   8  10 1752.31 297.464   2
   4  -8  11 3887.14 552.353   2
  -4  -8 -11 3619.37 383.356   2
   4   8  11 3655.89 413.227   2
  -4  -8 -12 6982.20 580.888   2
   4   8  12 7270.92 594.638   2
   4  -8  12 6224.28 692.925   2
   4  -8  13-360.127 295.308   2
   4   8  13 139.203 195.379   2
   4  -8  14 2453.08 526.600   2
   4   8  14 2270.88 373.307   2
   4  -8  15 1475.50 436.998   2
   4   8  15 1100.28 310.274   2
   4  -8  16 4688.30 722.364   2
   4   8  16 5741.55 607.338   2
   4  -8  17-21.1082 299.500   2
   4   8  17 270.184 239.435   2
   4  -8  18 663.069 337.151   2
   4   8  18 1710.43 450.021   2
   4   8  19 471.557 267.925   2
   4  -8  19 390.824 419.797   2
   4  -8  20-67.7594 318.130   2
   4   8  20-163.584 304.494   2
   4  -8  21 296.758 357.195   2
   4  -8  22 2494.88 657.668   2
   4  -8  23 548.191 354.675   2
   4  -9 -22 5951.14 979.090   1
   4  -9 -21 807.970 506.533   1
   4  -9 -20 12021.8 1201.37   1
   4  -9 -19 233.880 348.160   1
   4  -9 -18 4591.50 728.744   1
   4  -9 -17 2086.81 533.497   1
   4  -9 -16 17492.5 1310.31   1
   4  -9 -15 1419.55 395.442   1
  -4   9  14 88.3251 111.968   2
   4  -9 -14-113.024 327.322   1
  -4   9  13 150.269 115.607   2
   4  -9 -13 163.798 259.599   1
   4  -9 -12 217.131 251.834   1
  -4   9  12 243.495 96.9901   2
  -4  -9  12 39.5086 174.675   1
   4  -9 -11 377.712 264.571   1
  -4   9  11 239.721 90.6546   2
  -4  -9  11 644.008 212.679   1
  -4  -9  10 5543.20 447.498   1
  -4   9  10 5476.27 318.738   2
   4  -9 -10 5603.23 603.435   1
  -4   9   9 411.483 111.815   2
  -4  -9   9 414.526 177.998   1
   4  -9  -9 179.086 241.461   1
  -4  -9   8 52458.2 1179.57   1
   4  -9  -8 56481.8 1776.82   1
  -4   9   8 52912.2 932.951   2
  -4  -9   7 6738.71 386.715   1
  -4   9   7 6283.28 329.849   2
   4  -9  -7 7570.75 707.791   1
  -4  -9   6 2885.28 251.414   1
   4  -9  -6 2881.99 420.145   1
  -4   9   6 2492.75 223.677   2
   4  -9  -5 3059.26 421.809   1
   4  -9  -5 3064.13 241.737   2
  -4  -9   5 2733.63 185.963   1
  -4   9   5 3124.32 256.874   2
   4  -9  -4 37715.1 1308.54   1
   4  -9  -4 36677.4 872.174   2
  -4  -9   4 37014.2 521.750   1
  -4   9   4 37548.1 871.019   2
  -4   9   3 3211.72 283.969   2
   4  -9  -3 3048.99 291.623   2
   4  -9  -3 2852.79 380.111   1
  -4   9   2 12010.8 555.159   2
   4  -9  -2 12041.0 548.055   2
  -4   9   1 12901.4 594.296   2
   4  -9  -1 12601.2 594.633   2
  -4   9   0 7278.87 478.377   2
  -4  -9   0 8081.18 549.864   2
   4  -9   0 7779.51 498.890   2
   4  -9   1 2176.34 402.664   2
  -4   9  -1 1639.68 262.439   2
   4   9   1 2040.21 177.348   1
  -4  -9  -1 2650.77 364.997   2
  -4  -9  -2 28858.1 995.277   2
   4   9   2 26648.1 617.732   1
   4  -9   2 27978.9 1000.04   2
  -4  -9  -3 64629.6 1476.15   2
   4   9   3 59793.6 1083.38   1
   4  -9   3 63871.2 1547.40   2
  -4  -9  -4 10117.4 585.818   2
   4   9   4 9338.59 473.588   1
   4  -9   4 8928.43 621.178   2
   4  -9   5 17444.0 890.724   2
   4   9   5 17814.8 786.923   2
  -4  -9  -5 17352.2 765.436   2
   4   9   5 17358.9 705.191   1
   4  -9   6 39702.3 1375.79   2
   4   9   6 39566.4 1172.11   2
  -4  -9  -6 40666.4 1178.73   2
   4   9   6 40253.9 1147.45   1
   4   9   7 2225.70 320.680   1
   4   9   7 2108.33 310.034   2
   4  -9   7 1700.81 348.695   2
  -4  -9  -7 2001.52 292.777   2
   4  -9   8 66683.9 1910.35   2
   4   9   8 66326.9 1671.94   1
   4   9   8 65564.7 1545.52   2
  -4  -9  -8 65373.9 1543.07   2
   4   9   9 1503.56 282.307   1
  -4  -9  -9 1195.42 229.407   2
   4  -9   9 928.082 312.463   2
   4   9   9 1539.33 281.058   2
  -4  -9 -10 27580.9 1043.63   2
   4  -9  10 29374.5 1400.06   2
   4   9  10 28666.0 1092.10   2
   4  -9  11 2463.66 451.078   2
  -4  -9 -11 2461.73 340.460   2
   4   9  11 2509.46 361.837   2
   4  -9  12 17459.7 1135.20   2
  -4  -9 -12 15035.4 832.751   2
   4   9  12 17138.9 890.093   2
   4  -9  13 8310.50 834.114   2
   4   9  13 8435.62 644.976   2
   4  -9  14 20617.0 1317.46   2
   4   9  14 21357.7 1048.04   2
   4  -9  15 8346.32 864.744   2
   4   9  15 8109.01 674.261   2
   4  -9  16 393.818 354.650   2
   4   9  16 180.279 223.916   2
   4  -9  17 2649.62 608.961   2
   4   9  17 1943.27 394.743   2
   4  -9  18 280.152 355.945   2
   4   9  18-147.792 214.081   2
   4   9  19 205.982 224.818   2
   4  -9  19 840.069 398.122   2
   4  -9  20 2736.96 670.801   2
   4  -9  21 1757.15 512.076   2
   4  -9  22 616.681 461.902   2
   4 -10 -21 489.646 485.752   1
   4 -10 -20 1381.79 608.884   1
   4 -10 -19 7155.13 925.569   1
   4 -10 -18 2065.63 498.658   1
   4 -10 -17-288.080 364.931   1
   4 -10 -16 66.8661 317.538   1
   4 -10 -15 232.862 298.883   1
   4 -10 -14-247.925 370.442   1
  -4  10  14 16.6396 97.9119   2
   4 -10 -13 7407.04 764.757   1
  -4  10  13 6955.39 363.937   2
   4 -10 -12 6637.29 748.477   1
  -4 -10  12 5644.29 514.728   1
  -4  10  12 5753.40 316.099   2
  -4 -10  11 14400.0 766.448   1
   4 -10 -11 14592.0 1002.13   1
  -4  10  11 13513.0 467.095   2
  -4 -10  10 79.7823 170.163   1
  -4  10  10 53.9200 83.5570   2
  -4 -10   9 47190.4 1202.16   1
   4 -10  -9 51086.5 1790.38   1
  -4  10   9 46934.3 820.077   2
  -4  10   8 1926.23 180.098   2
   4 -10  -8 2363.64 454.770   1
  -4 -10   8 2243.00 256.029   1
  -4  10   7 77536.0 1100.72   2
   4 -10  -7 76525.8 1965.10   1
  -4 -10   7 77999.7 1266.58   1
  -4 -10   6 15748.5 523.033   1
  -4  10   6 16674.9 523.282   2
   4 -10  -6 15925.0 896.983   1
  -4  10   5 41552.4 883.410   2
   4 -10  -5 42267.5 1422.34   1
   4 -10  -5 42745.1 881.948   2
  -4 -10   5 41799.7 678.339   1
  -4  10   4 3598.31 295.785   2
   4 -10  -4 3245.12 278.997   2
   4 -10  -4 3770.96 471.450   1
  -4  10   3 153.917 129.112   2
   4 -10  -3 170.653 121.966   2
   4 -10  -3-15.6427 213.876   1
  -4  10   2 5498.06 396.084   2
   4 -10  -2 5291.01 379.550   2
   4 -10  -1 12729.1 612.504   2
  -4  10   1 13562.0 666.236   2
   4 -10   0 357.345 295.750   2
  -4  10   0 2426.90 303.460   2
   4 -10   1 17564.0 794.969   2
  -4 -10  -1 18818.6 833.036   2
   4  10   1 18143.6 433.075   1
   4 -10   2 3507.02 396.516   2
   4  10   2 3975.81 241.100   1
  -4 -10  -2 4380.47 420.175   2
   4  10   3 26298.5 706.125   1
  -4 -10  -3 27557.1 966.338   2
   4 -10   3 25875.5 1057.62   2
   4 -10   4 10105.6 703.130   2
  -4 -10  -4 11413.3 639.205   2
   4  10   4 10270.5 503.648   1
   4 -10   5 29922.8 1186.79   2
  -4 -10  -5 30436.7 1039.92   2
   4  10   5 29084.5 907.337   1
   4  10   6 7685.73 525.814   2
   4 -10   6 7558.83 655.192   2
  -4 -10  -6 7485.16 525.872   2
   4  10   6 7499.34 509.850   1
   4  10   7 2571.81 348.284   2
   4  10   7 2559.16 338.623   1
   4 -10   7 2647.58 443.559   2
  -4 -10  -7 2422.92 324.838   2
   4 -10   8 16538.1 999.442   2
   4  10   8 17248.1 803.061   2
  -4 -10  -8 15906.4 769.440   2
   4  10   8 16774.9 846.540   1
   4  10   9 38491.4 1213.43   2
   4 -10   9 37783.0 1536.58   2
  -4 -10  -9 36508.6 1196.67   2
   4  10   9 39749.2 1355.25   1
  -4 -10 -10 16873.8 816.787   2
   4 -10  10 17844.2 1091.50   2
   4  10  10 17070.6 823.882   2
  -4 -10 -11 22841.1 977.801   2
   4 -10  11 23074.5 1281.58   2
   4  10  11 23777.8 1002.80   2
  -4 -10 -12 6945.24 561.266   2
   4 -10  12 6595.50 737.712   2
   4  10  12 6518.81 534.946   2
   4 -10  13 4067.84 632.464   2
   4  10  13 4660.20 494.016   2
   4 -10  14 6524.23 798.373   2
   4  10  14 5466.54 527.883   2
   4 -10  15-351.213 360.769   2
   4  10  15-293.337 266.058   2
   4 -10  16 183.561 320.788   2
   4  10  16 54.6752 261.519   2
   4 -10  17 447.434 379.507   2
   4  10  17 136.190 197.162   2
   4  10  18 492.384 275.542   2
   4 -10  18 110.825 352.587   2
   4 -10  19 594.534 402.833   2
   4 -10  20 882.710 552.698   2
   4 -10  21-125.348 445.738   2
   4 -10  22 1107.99 512.545   2
   4 -11 -21 12010.7 1273.40   1
   4 -11 -20 448.759 388.860   1
   4 -11 -19 4860.33 773.987   1
   4 -11 -18 26.6581 356.869   1
   4 -11 -17 3956.34 686.794   1
   4 -11 -16 799.651 439.951   1
   4 -11 -15 688.215 384.627   1
   4 -11 -14 781.984 358.588   1
   4 -11 -13 536.527 333.184   1
  -4  11  13 251.771 76.5154   2
   4 -11 -12 646.474 268.919   1
  -4 -11  12 742.634 228.910   1
  -4  11  12 637.422 105.492   2
  -4  11  11 11051.0 345.285   2
   4 -11 -11 10691.4 886.902   1
  -4 -11  11 10920.3 669.562   1
  -4 -11  10 6393.76 474.382   1
   4 -11 -10 6586.43 687.742   1
  -4  11  10 6274.05 261.224   2
  -4 -11   9 25260.5 869.590   1
   4 -11  -9 27652.1 1360.79   1
  -4  11   9 25989.2 537.804   2
  -4 -11   8 7108.33 434.776   1
   4 -11  -8 7113.94 655.978   1
  -4  11   8 7171.69 293.991   2
  -4  11   7 4319.95 251.585   2
  -4 -11   7 4016.67 306.551   1
   4 -11  -7 4076.31 550.590   1
  -4  11   6 2591.80 222.835   2
  -4 -11   6 2478.84 200.515   1
   4 -11  -6 2279.46 407.071   1
  -4  11   5 26843.0 707.357   2
   4 -11  -5 27500.8 1166.51   1
  -4 -11   5 28036.1 538.993   1
   4 -11  -5 27354.2 699.077   2
   4 -11  -4 3118.97 416.967   1
   4 -11  -4 3203.00 262.199   2
  -4  11   4 3535.52 280.520   2
  -4  11   3 24128.2 755.383   2
   4 -11  -3 24152.5 1051.39   1
   4 -11  -3 23690.5 746.068   2
   4 -11  -2 13999.0 608.504   2
   4 -11  -1 19401.6 764.779   2
   4 -11   0 2047.06 281.755   2
   4 -11   1 1723.83 284.060   2
  -4 -11  -1 1488.93 263.225   2
   4  11   1 1660.07 136.026   1
   4 -11   2 5828.21 482.958   2
  -4 -11  -2 6486.02 497.690   2
   4  11   2 6068.63 322.768   1
   4 -11   3 7651.30 569.066   2
   4  11   3 8318.03 396.296   1
  -4 -11  -3 8306.74 551.591   2
   4 -11   4 15273.8 835.007   2
   4  11   4 14586.1 599.541   1
  -4 -11  -4 15377.9 726.193   2
   4 -11   5 1626.24 336.604   2
   4  11   5 1326.05 227.945   1
  -4 -11  -5 1542.83 276.237   2
   4  11   6 3634.66 363.851   1
  -4 -11  -6 3437.61 379.539   2
   4 -11   6 3776.83 491.435   2
   4 -11   7 236.599 209.281   2
   4  11   7 631.500 203.854   1
   4  11   7 605.204 214.960   2
  -4 -11  -7 462.482 179.919   2
   4  11   8 14119.1 801.650   1
   4 -11   8 15223.2 959.602   2
   4  11   8 14622.8 745.910   2
  -4 -11  -8 14698.7 752.674   2
   4  11   9 7385.21 601.582   1
   4 -11   9 8257.55 737.456   2
   4  11   9 7919.66 573.135   2
  -4 -11  -9 7550.90 532.492   2
  -4 -11 -10-189.668 183.868   2
   4 -11  10 126.796 284.401   2
   4  11  10-89.7264 190.017   2
   4 -11  11 13480.5 981.253   2
   4  11  11 15109.1 788.990   2
  -4 -11 -11 14241.5 774.182   2
   4 -11  12 7972.74 784.201   2
  -4 -11 -12 7467.85 571.316   2
   4  11  12 8194.61 611.676   2
   4 -11  13 52684.0 2032.68   2
  -4 -11 -13 48960.8 1472.70   2
   4  11  13 52470.2 1544.43   2
   4 -11  14 2447.50 477.439   2
   4  11  14 2376.83 341.424   2
   4 -11  15 9294.61 984.276   2
   4  11  15 9339.46 710.866   2
   4 -11  16 729.922 389.369   2
   4  11  16-8.26178 207.220   2
   4  11  17 4621.50 520.828   2
   4 -11  17 4227.14 701.535   2
   4 -11  18-75.2716 355.976   2
   4  11  18 269.550 252.429   2
   4 -11  19 3030.13 697.878   2
   4 -11  20 4107.14 764.734   2
   4 -11  21 510.415 403.542   2
   4 -12 -21 2330.32 632.779   1
   4 -12 -20 4046.57 748.498   1
   4 -12 -19 7229.28 949.562   1
   4 -12 -18 2314.76 598.639   1
   4 -12 -17 2357.84 546.607   1
   4 -12 -16 3971.99 652.618   1
   4 -12 -15 1216.61 372.898   1
   4 -12 -14 1570.32 490.252   1
   4 -12 -13 6084.29 729.057   1
  -4 -12  12 400.165 190.968   1
   4 -12 -12 19.8794 334.745   1
  -4 -12  11 12423.5 711.424   1
   4 -12 -11 14324.5 1010.64   1
  -4 -12  10 3835.06 379.695   1
[truncated: 11,569,564 more chars]
